# Supplementary material for: 6,6-[Ethyl­enebis(sulfanediyl)]-2-(2-methoxy­ethyl)-1,2,3,4,5,6-hexa­hydro-1,5-methano-1H-azocino[4,3-b]indol-3-one
Source: Acta Crystallogr Sect E Struct Rep Online. 2010 May 8;66(Pt 6):o1275–6. doi: 10.1107/S1600536810015941 (PMC2979528; doi:10.1107/S1600536810015941)
Supplement: Supplementary file 1 [file e-66-o1275-sup1.cif]

##############################################################################
###                                                                        ###
###        Electronic paper (Acta Crystallographica Section E)             ###
###                                                                        ###
##############################################################################
#                                                                            #
# This CIF contains the data in a paper accepted for publication in Acta     #
# Crystallographica Section E. It conforms to the requirements of Notes      #
# for Authors for Section E, and has been peer reviewed under the auspices   #
# of the IUCr Commission on Journals.                                        #
#                                                                            #
# Full details of the Crystallographic Information File format               #
# are given in the paper "The Crystallographic Information File (CIF):       #
# a New Standard Archive File for Crystallography" by S. R. Hall, F. H.      #
# Allen and I. D. Brown [Acta Cryst. (1991), A47, 655-685].                  #
#                                                                            #
# The current version of the core CIF dictionary is obtainable from          #
# ftp://ftp.iucr.org/pub/cif_core.dic. The current version number is 2.4.    #
#                                                                            #
# Software is freely available for graphical display of the structure(s) in  #
# this CIF.  For information consult the CIF home page http://www.iucr.org/  #
# cif/home.html                                                              #
#                                                                            #
# This file may be used for bona fide research purposes within the           #
# scientific community so long as proper attribution is given to the journal # 
# article from which it was obtained.                                        #
#                                                                            #
##############################################################################
                                             
data_I
_audit_creation_method     SHELXL-97
_chemical_name_systematic
;
6,6-[Ethylenebis(sulfanediyl)]-2-(2-methoxyethyl)-1,2,3,4,5,6-hexahydro-
1,5-methano-1<i>H</i>-azocino[4,3-<i>b</i>]indol-3-one
;
_chemical_name_common     ?
_chemical_formula_moiety     'C19 H22 N2 O2 S2'
_chemical_formula_sum     'C19 H22 N2 O2 S2'
_chemical_formula_iupac     'C19 H22 N2 O2 S2'
_chemical_formula_weight     374.53
_chemical_melting_point     ?
_symmetry_cell_setting     monoclinic
_symmetry_space_group_name_H-M     'P 21/c'
_symmetry_space_group_name_Hall     '-P 2ybc'
loop_
    _symmetry_equiv_pos_as_xyz
    'x, y, z'
    '-x, y+1/2, -z+1/2'
    '-x, -y, -z'
    'x, -y-1/2, z-1/2'
_cell_length_a     11.2233(3)
_cell_length_b     15.4228(5)
_cell_length_c     12.3027(4)
_cell_angle_alpha     90.00
_cell_angle_beta     121.267(2)
_cell_angle_gamma     90.00
_cell_volume     1820.23(10)
_cell_formula_units_Z     4
_cell_measurement_reflns_used     6662
_cell_measurement_theta_min     2.5003
_cell_measurement_theta_max     24.9639
_cell_measurement_temperature     294(2)
_exptl_crystal_description     block
_exptl_crystal_colour     colourless
_exptl_crystal_size_max     0.11
_exptl_crystal_size_mid     0.11
_exptl_crystal_size_min     0.09
_exptl_crystal_density_diffrn     1.367
_exptl_crystal_density_meas     ?
_exptl_crystal_density_method     'not measured'
_exptl_crystal_F_000     792
_exptl_absorpt_coefficient_mu     0.308
_exptl_absorpt_correction_type     multi-scan
_exptl_absorpt_process_details     '(SADABS; Bruker, 2005)'
_exptl_absorpt_correction_T_min     0.85
_exptl_absorpt_correction_T_max     0.97
_exptl_special_details
;
;
_diffrn_ambient_temperature     294(2)
_diffrn_radiation_type     MoK\a
_diffrn_radiation_wavelength     0.71073
_diffrn_radiation_source     'fine-focus sealed tube'
_diffrn_radiation_monochromator     graphite
_diffrn_measurement_device_type
                          'Bruker Kappa APEXII CCD area-detector diffractometer'
_diffrn_measurement_method     '\f and \w scans'
_diffrn_detector_area_resol_mean     ?
_diffrn_reflns_number     13979
_diffrn_reflns_av_R_equivalents     0.0294
_diffrn_reflns_av_sigmaI/netI     0.0220
_diffrn_reflns_theta_min     2.12
_diffrn_reflns_theta_max     25.00
_diffrn_reflns_theta_full     25.00
_diffrn_measured_fraction_theta_max     0.997
_diffrn_measured_fraction_theta_full     0.997
_diffrn_reflns_limit_h_min     -13
_diffrn_reflns_limit_h_max     13
_diffrn_reflns_limit_k_min     -15
_diffrn_reflns_limit_k_max     18
_diffrn_reflns_limit_l_min     -14
_diffrn_reflns_limit_l_max     14
_diffrn_standards_number     0
_diffrn_standards_interval_count     ?
_diffrn_standards_interval_time     ?
_diffrn_standards_decay_%     ?
_refine_special_details
;
Refinement of <i>F</i>^2^ against ALL reflections. The weighted <i>R</i>-factor
wR and goodness of fit <i>S</i> are based on <i>F</i>^2^, conventional
<i>R</i>-factors <i>R</i> are based on <i>F</i>, with <i>F</i> set to zero for
negative <i>F</i>^2^. The threshold expression of <i>F</i>^2^ >
\s(<i>F</i>^2^) is used only for calculating <i>R</i>-factors(gt) etc. and is
not relevant to the choice of reflections for refinement. <i>R</i>-factors
based on <i>F</i>^2^ are statistically about twice as large as those based on
<i>F</i>, and <i>R</i>- factors based on ALL data will be even larger.
;
_reflns_number_total     3203
_reflns_number_gt     2765
_reflns_threshold_expression     I>2\s(I)
_refine_ls_structure_factor_coef     Fsqd
_refine_ls_matrix_type     full
_refine_ls_R_factor_all     0.0645
_refine_ls_R_factor_gt     0.0570
_refine_ls_wR_factor_gt     0.1520
_refine_ls_wR_factor_ref     0.1588
_refine_ls_goodness_of_fit_ref     1.037
_refine_ls_restrained_S_all     1.065
_refine_ls_number_reflns     3203
_refine_ls_number_parameters     279
_refine_ls_number_restraints     1
_refine_ls_hydrogen_treatment     mixed
_refine_ls_weighting_scheme     calc
_refine_ls_weighting_details
         'calc w=1/[\s^2^(Fo^2^)+(0.0730P)^2^+2.6218P] where P=(Fo^2^+2Fc^2^)/3'
_atom_sites_solution_hydrogens     geom
_atom_sites_solution_primary     direct
_atom_sites_solution_secondary     difmap
_refine_ls_shift/su_max     0.000
_refine_ls_shift/su_mean     0.000
_refine_diff_density_max     1.097
_refine_diff_density_min     -0.558
_refine_ls_extinction_method     none
_refine_ls_extinction_coef     ?
loop_
    _atom_type_symbol
    _atom_type_description
    _atom_type_scat_dispersion_real
    _atom_type_scat_dispersion_imag
    _atom_type_scat_source
    'C' 'C' 0.0033 0.0016
                         'International Tables Vol C Tables 4.2.6.8 and 6.1.1.4'
    'H' 'H' 0.0000 0.0000
                         'International Tables Vol C Tables 4.2.6.8 and 6.1.1.4'
    'N' 'N' 0.0061 0.0033
                         'International Tables Vol C Tables 4.2.6.8 and 6.1.1.4'
    'O' 'O' 0.0106 0.0060
                         'International Tables Vol C Tables 4.2.6.8 and 6.1.1.4'
    'S' 'S' 0.1246 0.1234
                         'International Tables Vol C Tables 4.2.6.8 and 6.1.1.4'
_computing_data_collection     'APEX2 (Bruker, 2007)'
_computing_cell_refinement     'SAINT (Bruker, 2007)'
_computing_data_reduction     'SAINT (Bruker, 2007)'
_computing_structure_solution     'SHELXS97 (Sheldrick, 2008)'
_computing_structure_refinement     'SHELXL97 (Sheldrick, 2008)'
_computing_molecular_graphics     'ORTEP-3 for Windows (Farrugia, 1997)'
_computing_publication_material
                                'WinGX (Farrugia, 1999) and PLATON (Spek, 2009)'
loop_
    _atom_site_type_symbol
    _atom_site_label
    _atom_site_fract_x
    _atom_site_fract_y
    _atom_site_fract_z
    _atom_site_U_iso_or_equiv
    _atom_site_adp_type
    _atom_site_calc_flag
    _atom_site_refinement_flags
    _atom_site_occupancy
    _atom_site_disorder_assembly
    _atom_site_disorder_group
    S S1 -0.00713(10) 0.85797(6) 0.42981(9) 0.0531(3) Uani d . 1 . .
    S S2 -0.17536(8) 0.82283(6) 0.54739(8) 0.0505(3) Uani d . 1 . .
    O O1 -0.0128(3) 0.51573(16) 0.7174(3) 0.0610(7) Uani d . 1 . .
    O O2 0.4150(5) 0.4833(2) 0.7731(4) 0.1090(14) Uani d . 1 . .
    C C1 0.2094(3) 0.6542(2) 0.6617(3) 0.0415(7) Uani d . 1 . .
    H H1 0.304(4) 0.639(2) 0.679(3) 0.043(9) Uiso d . 1 . .
    N N2 0.1631(3) 0.58379(16) 0.7142(3) 0.0431(6) Uani d . 1 . .
    C C3 0.0280(4) 0.57123(19) 0.6714(3) 0.0443(7) Uani d . 1 . .
    C C4 -0.0805(4) 0.6256(3) 0.5630(4) 0.0564(9) Uani d . 1 . .
    H H41 -0.142(4) 0.587(3) 0.502(4) 0.068(12) Uiso d . 1 . .
    H H42 -0.141(5) 0.653(3) 0.592(4) 0.077(13) Uiso d . 1 . .
    C C5 -0.0340(3) 0.6908(2) 0.4983(3) 0.0430(7) Uani d . 1 . .
    H H5 -0.104(3) 0.691(2) 0.408(3) 0.044(9) Uiso d . 1 . .
    C C6 -0.0220(3) 0.7862(2) 0.5439(3) 0.0380(7) Uani d . 1 . .
    C C6A 0.1071(3) 0.79611(18) 0.6714(3) 0.0339(6) Uani d . 1 . .
    N N7 0.1383(3) 0.86796(17) 0.7466(2) 0.0366(6) Uani d . 1 . .
    H H7 0.087(4) 0.909(2) 0.735(3) 0.042(9) Uiso d . 1 . .
    C C7A 0.2701(3) 0.85823(19) 0.8510(3) 0.0356(6) Uani d . 1 . .
    C C8 0.3469(3) 0.9135(2) 0.9544(3) 0.0447(7) Uani d . 1 . .
    H H8 0.307(4) 0.965(3) 0.963(4) 0.065(11) Uiso d . 1 . .
    C C9 0.4779(4) 0.8870(3) 1.0455(3) 0.0527(9) Uani d . 1 . .
    H H9 0.531(4) 0.923(2) 1.112(4) 0.058(11) Uiso d . 1 . .
    C C10 0.5337(4) 0.8091(3) 1.0358(4) 0.0577(10) Uani d . 1 . .
    H H10 0.617(5) 0.798(3) 1.094(4) 0.070(13) Uiso d . 1 . .
    C C11 0.4588(3) 0.7542(2) 0.9344(4) 0.0500(8) Uani d . 1 . .
    H H11 0.493(4) 0.699(3) 0.925(3) 0.053(10) Uiso d . 1 . .
    C C11A 0.3232(3) 0.77788(19) 0.8398(3) 0.0371(7) Uani d . 1 . .
    C C11B 0.2155(3) 0.73953(18) 0.7235(3) 0.0362(6) Uani d . 1 . .
    C C12 -0.1673(5) 0.9159(3) 0.3688(5) 0.0906(17) Uani d D 1 . .
    H H12A -0.1475 0.9741 0.4036 0.109 Uiso calc R 1 . .
    H H12B -0.2121 0.9205 0.2771 0.109 Uiso calc R 1 . .
    C C13 -0.2624(5) 0.8740(4) 0.3995(6) 0.106(2) Uani d D 1 . .
    H H13A -0.3178 0.8314 0.3344 0.127 Uiso calc R 1 . .
    H H13B -0.3256 0.9171 0.3991 0.127 Uiso calc R 1 . .
    C C14 0.1063(4) 0.6613(2) 0.5194(3) 0.0470(8) Uani d . 1 . .
    H H141 0.096(3) 0.608(2) 0.482(3) 0.046(9) Uiso d . 1 . .
    H H142 0.145(4) 0.704(2) 0.483(3) 0.056(10) Uiso d . 1 . .
    C C15 0.2666(4) 0.5408(2) 0.8317(4) 0.0575(9) Uani d . 1 . .
    H H151 0.216(6) 0.523(4) 0.884(5) 0.114(18) Uiso d . 1 . .
    H H152 0.346(5) 0.582(3) 0.883(4) 0.076(13) Uiso d . 1 . .
    C C16 0.3309(5) 0.4618(3) 0.8156(5) 0.0704(11) Uani d . 1 . .
    H H16A 0.3840 0.4319 0.8964 0.084 Uiso calc R 1 . .
    H H16B 0.2586 0.4230 0.7556 0.084 Uiso calc R 1 . .
    C C17 0.4859(8) 0.4086(4) 0.7611(8) 0.126(2) Uani d . 1 . .
    H H17A 0.5444 0.4269 0.7298 0.189 Uiso calc R 1 . .
    H H17B 0.4182 0.3679 0.7027 0.189 Uiso calc R 1 . .
    H H17C 0.5419 0.3817 0.8427 0.189 Uiso calc R 1 . .
loop_
    _atom_site_aniso_label
    _atom_site_aniso_U_11
    _atom_site_aniso_U_22
    _atom_site_aniso_U_33
    _atom_site_aniso_U_12
    _atom_site_aniso_U_13
    _atom_site_aniso_U_23
    S1 0.0634(6) 0.0513(5) 0.0516(5) 0.0028(4) 0.0346(5) 0.0135(4)
    S2 0.0386(4) 0.0590(6) 0.0533(5) 0.0041(4) 0.0234(4) 0.0035(4)
    O1 0.0779(17) 0.0414(13) 0.0728(17) -0.0145(12) 0.0456(15) 0.0025(12)
    O2 0.152(3) 0.066(2) 0.175(4) 0.025(2) 0.131(3) 0.019(2)
    C1 0.0471(18) 0.0336(16) 0.0529(19) 0.0004(13) 0.0324(16) -0.0034(13)
    N2 0.0523(16) 0.0296(13) 0.0498(15) 0.0011(11) 0.0281(13) 0.0007(11)
    C3 0.059(2) 0.0292(15) 0.0503(18) -0.0081(14) 0.0327(16) -0.0075(13)
    C4 0.049(2) 0.047(2) 0.067(2) -0.0100(17) 0.0265(19) 0.0050(18)
    C5 0.0479(18) 0.0403(17) 0.0371(17) -0.0057(14) 0.0196(15) -0.0025(13)
    C6 0.0407(16) 0.0380(16) 0.0379(16) -0.0017(13) 0.0222(14) 0.0014(13)
    C6A 0.0361(14) 0.0338(15) 0.0364(15) -0.0018(12) 0.0220(13) -0.0006(12)
    N7 0.0375(13) 0.0321(13) 0.0402(14) 0.0028(11) 0.0200(12) -0.0024(11)
    C7A 0.0358(15) 0.0349(15) 0.0410(16) -0.0031(12) 0.0234(13) -0.0005(12)
    C8 0.0470(18) 0.0393(17) 0.0503(19) -0.0047(14) 0.0270(16) -0.0069(14)
    C9 0.0441(18) 0.060(2) 0.0455(19) -0.0104(17) 0.0168(16) -0.0123(17)
    C10 0.0369(18) 0.065(2) 0.054(2) 0.0004(17) 0.0109(17) -0.0014(18)
    C11 0.0393(17) 0.0452(19) 0.061(2) 0.0052(15) 0.0234(16) 0.0017(16)
    C11A 0.0349(14) 0.0364(15) 0.0432(16) -0.0015(12) 0.0225(13) -0.0001(13)
    C11B 0.0383(15) 0.0312(14) 0.0436(16) -0.0016(12) 0.0245(13) -0.0015(12)
    C12 0.056(2) 0.091(3) 0.100(4) 0.008(2) 0.023(2) 0.050(3)
    C13 0.076(3) 0.148(5) 0.099(4) 0.050(3) 0.049(3) 0.062(4)
    C14 0.065(2) 0.0384(18) 0.0494(19) -0.0033(16) 0.0383(18) -0.0078(15)
    C15 0.063(2) 0.0424(19) 0.054(2) 0.0027(17) 0.0210(19) 0.0035(16)
    C16 0.071(3) 0.053(2) 0.085(3) 0.007(2) 0.039(2) 0.007(2)
    C17 0.165(6) 0.097(4) 0.188(7) 0.030(4) 0.141(6) 0.002(4)
_geom_special_details
;
All esds (except the esd in the dihedral angle between two l.s. planes) are
estimated using the full covariance matrix. The cell esds are taken into
account individually in the estimation of esds in distances, angles and
torsion angles; correlations between esds in cell parameters are only used
when they are defined by crystal symmetry. An approximate (isotropic)
treatment of cell esds is used for estimating esds involving l.s. planes.
;
loop_
    _geom_bond_atom_site_label_1
    _geom_bond_atom_site_label_2
    _geom_bond_site_symmetry_2
    _geom_bond_distance
    _geom_bond_publ_flag
    S1 C6 . 1.862(3) ?
    S1 C12 . 1.787(5) ?
    S2 C6 . 1.833(3) ?
    S2 C13 . 1.744(5) ?
    O1 C3 . 1.238(4) ?
    O2 C16 . 1.337(5) ?
    O2 C17 . 1.450(6) ?
    C1 H1 . 0.99(3) ?
    N2 C1 . 1.487(4) ?
    N2 C3 . 1.337(4) ?
    N2 C15 . 1.462(5) ?
    C4 C3 . 1.510(5) ?
    C4 H41 . 0.92(4) ?
    C4 H42 . 1.01(5) ?
    C5 C4 . 1.531(5) ?
    C5 C14 . 1.525(5) ?
    C5 H5 . 0.97(3) ?
    C6 C5 . 1.556(4) ?
    C6A C6 . 1.492(4) ?
    N7 C6A . 1.368(4) ?
    N7 C7A . 1.374(4) ?
    N7 H7 . 0.81(4) ?
    C7A C8 . 1.397(4) ?
    C7A C11A . 1.412(4) ?
    C8 C9 . 1.369(5) ?
    C8 H8 . 0.95(4) ?
    C9 C10 . 1.388(5) ?
    C9 H9 . 0.91(4) ?
    C10 C11 . 1.374(5) ?
    C10 H10 . 0.85(4) ?
    C11 C11A . 1.401(4) ?
    C11 H11 . 0.96(4) ?
    C11A C11B . 1.437(4) ?
    C11B C6A . 1.358(4) ?
    C11B C1 . 1.503(4) ?
    C12 C13 . 1.456(7) ?
    C12 H12A . 0.9700 ?
    C12 H12B . 0.9700 ?
    C13 H13A . 0.9700 ?
    C13 H13B . 0.9700 ?
    C14 C1 . 1.521(5) ?
    C14 H141 . 0.92(4) ?
    C14 H142 . 1.01(4) ?
    C15 C16 . 1.480(6) ?
    C15 H152 . 1.00(5) ?
    C15 H151 . 1.09(6) ?
    C16 H16A . 0.9700 ?
    C16 H16B . 0.9700 ?
    C17 H17A . 0.9600 ?
    C17 H17B . 0.9600 ?
    C17 H17C . 0.9600 ?
loop_
    _geom_angle_atom_site_label_1
    _geom_angle_atom_site_label_2
    _geom_angle_atom_site_label_3
    _geom_angle_site_symmetry_1
    _geom_angle_site_symmetry_3
    _geom_angle
    _geom_angle_publ_flag
    C12 S1 C6 . . 98.61(18) ?
    C13 S2 C6 . . 98.0(2) ?
    C16 O2 C17 . . 112.3(4) ?
    N2 C1 C11B . . 110.8(2) ?
    N2 C1 C14 . . 108.9(3) ?
    N2 C1 H1 . . 108.1(19) ?
    C11B C1 C14 . . 109.1(3) ?
    C11B C1 H1 . . 109.3(19) ?
    C14 C1 H1 . . 110.7(19) ?
    C3 N2 C15 . . 118.7(3) ?
    C3 N2 C1 . . 121.0(3) ?
    C15 N2 C1 . . 118.9(3) ?
    O1 C3 N2 . . 122.3(3) ?
    O1 C3 C4 . . 117.9(3) ?
    N2 C3 C4 . . 119.8(3) ?
    C3 C4 C5 . . 119.2(3) ?
    C3 C4 H41 . . 106(3) ?
    C3 C4 H42 . . 107(3) ?
    C5 C4 H41 . . 108(3) ?
    C5 C4 H42 . . 113(3) ?
    H41 C4 H42 . . 101(4) ?
    C4 C5 C6 . . 114.9(3) ?
    C4 C5 H5 . . 108(2) ?
    C6 C5 H5 . . 106(2) ?
    C14 C5 C4 . . 108.4(3) ?
    C14 C5 C6 . . 109.4(3) ?
    C14 C5 H5 . . 110.6(19) ?
    C5 C6 S1 . . 108.4(2) ?
    C5 C6 S2 . . 113.2(2) ?
    C6A C6 C5 . . 109.3(3) ?
    C6A C6 S1 . . 108.3(2) ?
    C6A C6 S2 . . 110.8(2) ?
    S2 C6 S1 . . 106.67(16) ?
    N7 C6A C6 . . 124.2(3) ?
    C11B C6A N7 . . 110.5(3) ?
    C11B C6A C6 . . 125.0(3) ?
    C6A N7 C7A . . 108.5(3) ?
    C6A N7 H7 . . 127(2) ?
    C7A N7 H7 . . 124(2) ?
    N7 C7A C8 . . 129.8(3) ?
    N7 C7A C11A . . 108.0(3) ?
    C8 C7A C11A . . 122.1(3) ?
    C7A C8 H8 . . 121(2) ?
    C9 C8 C7A . . 117.1(3) ?
    C9 C8 H8 . . 122(2) ?
    C8 C9 C10 . . 121.9(3) ?
    C8 C9 H9 . . 118(2) ?
    C10 C9 H9 . . 120(2) ?
    C9 C10 H10 . . 117(3) ?
    C11 C10 C9 . . 121.4(3) ?
    C11 C10 H10 . . 121(3) ?
    C10 C11 C11A . . 118.8(3) ?
    C10 C11 H11 . . 124(2) ?
    C11A C11 H11 . . 117(2) ?
    C7A C11A C11B . . 106.2(2) ?
    C11 C11A C7A . . 118.6(3) ?
    C11 C11A C11B . . 135.2(3) ?
    C6A C11B C1 . . 122.0(3) ?
    C6A C11B C11A . . 106.9(3) ?
    C11A C11B C1 . . 131.2(3) ?
    S1 C12 H12A . . 109.1 ?
    S1 C12 H12B . . 109.1 ?
    C13 C12 S1 . . 112.5(3) ?
    C13 C12 H12A . . 109.1 ?
    C13 C12 H12B . . 109.1 ?
    H12A C12 H12B . . 107.8 ?
    C12 C13 S2 . . 112.5(4) ?
    C12 C13 H13A . . 109.1 ?
    C12 C13 H13B . . 109.1 ?
    S2 C13 H13A . . 109.1 ?
    S2 C13 H13B . . 109.1 ?
    H13A C13 H13B . . 107.8 ?
    C1 C14 C5 . . 108.6(3) ?
    C1 C14 H141 . . 109(2) ?
    C1 C14 H142 . . 108(2) ?
    C5 C14 H141 . . 110(2) ?
    C5 C14 H142 . . 112(2) ?
    H141 C14 H142 . . 109(3) ?
    N2 C15 C16 . . 115.7(3) ?
    N2 C15 H151 . . 108(3) ?
    N2 C15 H152 . . 109(2) ?
    C16 C15 H151 . . 108(3) ?
    C16 C15 H152 . . 105(2) ?
    H152 C15 H151 . . 111(4) ?
    O2 C16 C15 . . 109.9(4) ?
    O2 C16 H16A . . 109.7 ?
    O2 C16 H16B . . 109.7 ?
    C15 C16 H16A . . 109.7 ?
    C15 C16 H16B . . 109.7 ?
    H16A C16 H16B . . 108.2 ?
    O2 C17 H17A . . 109.5 ?
    O2 C17 H17B . . 109.5 ?
    O2 C17 H17C . . 109.5 ?
    H17A C17 H17B . . 109.5 ?
    H17A C17 H17C . . 109.5 ?
    H17B C17 H17C . . 109.5 ?
loop_
    _geom_torsion_atom_site_label_1
    _geom_torsion_atom_site_label_2
    _geom_torsion_atom_site_label_3
    _geom_torsion_atom_site_label_4
    _geom_torsion_site_symmetry_1
    _geom_torsion_site_symmetry_2
    _geom_torsion_site_symmetry_3
    _geom_torsion_site_symmetry_4
    _geom_torsion
    _geom_torsion_publ_flag
    C12 S1 C6 S2 . . . . -7.3(3) ?
    C12 S1 C6 C5 . . . . 114.9(3) ?
    C12 S1 C6 C6A . . . . -126.6(3) ?
    C6 S1 C12 C13 . . . . -15.1(5) ?
    C13 S2 C6 C6A . . . . 140.4(3) ?
    C13 S2 C6 C5 . . . . -96.3(3) ?
    C13 S2 C6 S1 . . . . 22.8(3) ?
    C6 S2 C13 C12 . . . . -35.3(5) ?
    C17 O2 C16 C15 . . . . 177.4(5) ?
    C3 N2 C1 C11B . . . . 82.0(4) ?
    C3 N2 C1 C14 . . . . -38.0(4) ?
    C15 N2 C1 C11B . . . . -84.5(3) ?
    C15 N2 C1 C14 . . . . 155.6(3) ?
    C1 N2 C3 O1 . . . . -176.6(3) ?
    C1 N2 C3 C4 . . . . 3.6(5) ?
    C15 N2 C3 O1 . . . . -10.1(5) ?
    C15 N2 C3 C4 . . . . 170.1(3) ?
    C1 N2 C15 C16 . . . . -92.1(4) ?
    C3 N2 C15 C16 . . . . 101.1(4) ?
    C5 C4 C3 O1 . . . . -176.1(3) ?
    C5 C4 C3 N2 . . . . 3.7(5) ?
    C6 C5 C4 C3 . . . . -98.9(4) ?
    C14 C5 C4 C3 . . . . 23.9(5) ?
    C4 C5 C14 C1 . . . . -57.4(4) ?
    C6 C5 C14 C1 . . . . 68.7(3) ?
    S1 C6 C5 C4 . . . . -166.5(2) ?
    S1 C6 C5 C14 . . . . 71.2(3) ?
    S2 C6 C5 C4 . . . . -48.4(3) ?
    S2 C6 C5 C14 . . . . -170.6(2) ?
    C6A C6 C5 C4 . . . . 75.7(3) ?
    C6A C6 C5 C14 . . . . -46.6(3) ?
    N7 C6A C6 S1 . . . . 72.2(3) ?
    N7 C6A C6 S2 . . . . -44.4(3) ?
    N7 C6A C6 C5 . . . . -169.9(3) ?
    C11B C6A C6 S1 . . . . -101.0(3) ?
    C11B C6A C6 S2 . . . . 142.3(3) ?
    C11B C6A C6 C5 . . . . 16.8(4) ?
    C7A N7 C6A C6 . . . . -174.4(3) ?
    C7A N7 C6A C11B . . . . -0.3(3) ?
    C6A N7 C7A C8 . . . . -179.4(3) ?
    C6A N7 C7A C11A . . . . 0.4(3) ?
    N7 C7A C8 C9 . . . . -179.6(3) ?
    C11A C7A C8 C9 . . . . 0.6(5) ?
    N7 C7A C11A C11 . . . . 178.5(3) ?
    N7 C7A C11A C11B . . . . -0.4(3) ?
    C8 C7A C11A C11 . . . . -1.7(4) ?
    C8 C7A C11A C11B . . . . 179.4(3) ?
    C7A C8 C9 C10 . . . . 0.7(5) ?
    C8 C9 C10 C11 . . . . -0.8(6) ?
    C9 C10 C11 C11A . . . . -0.4(6) ?
    C10 C11 C11A C7A . . . . 1.6(5) ?
    C10 C11 C11A C11B . . . . -179.9(3) ?
    C7A C11A C11B C1 . . . . -178.8(3) ?
    C7A C11A C11B C6A . . . . 0.3(3) ?
    C11 C11A C11B C1 . . . . 2.5(6) ?
    C11 C11A C11B C6A . . . . -178.4(4) ?
    C6A C11B C1 N2 . . . . -94.1(3) ?
    C6A C11B C1 C14 . . . . 25.7(4) ?
    C11A C11B C1 N2 . . . . 84.9(4) ?
    C11A C11B C1 C14 . . . . -155.3(3) ?
    C1 C11B C6A N7 . . . . 179.2(3) ?
    C11A C11B C6A N7 . . . . 0.0(3) ?
    C1 C11B C6A C6 . . . . -6.7(4) ?
    C11A C11B C6A C6 . . . . 174.1(3) ?
    S1 C12 C13 S2 . . . . 34.0(7) ?
    C5 C14 C1 N2 . . . . 65.4(3) ?
    C5 C14 C1 C11B . . . . -55.6(3) ?
    N2 C15 C16 O2 . . . . 70.2(5) ?
loop_
    _geom_hbond_atom_site_label_D
    _geom_hbond_atom_site_label_H
    _geom_hbond_atom_site_label_A
    _geom_hbond_site_symmetry_A
    _geom_hbond_distance_DH
    _geom_hbond_distance_HA
    _geom_hbond_distance_DA
    _geom_hbond_angle_DHA
    _geom_hbond_publ_flag
    N7 H7 O1 2_556 0.82(4) 2.06(4) 2.832(4) 157(3) yes
    C17 H17A Cg1 2_646 0.96 2.89 3.545(9) 127 yes
data_global
_journal_date_recd_electronic     2010-04-29
_journal_date_accepted     2010-04-30
_journal_name_full     'Acta Crystallographica, Section E'
_journal_year     2010
_journal_volume     66
_journal_issue      6
_journal_page_first     o1275
_journal_page_last     o1276
_journal_paper_category     QO
_journal_coeditor_code     XU2755
_publ_contact_author
;
Dr Tuncer H\"okelek
Hacettepe University
Department of Physics
06800 Beytepe
Ankara
Turkey
;
_publ_contact_author_email     merzifon@hacettepe.edu.tr
_publ_contact_author_fax     '90(312)2352550'
_publ_contact_author_phone     '90(312)2977242'
_publ_section_title
;\
6,6-[Ethylenebis(sulfanediyl)]-2-(2-methoxyethyl)-1,2,3,4,5,6-hexahydro-\
1,5-methano-1<i>H</i>-azocino[4,3-<i>b</i>]indol-3-one
;
loop_
    _publ_author_name
    _publ_author_address
    'Tercan, Bar\?i\,s'
;
Department of Physics
Karab\"uk University
78050 Karab\"uk
Turkey
;
    'Y\"uksel, Fatma'
;
Department of Chemistry
Gebze High Technology Institute
41400 Gebze
Kocaeli
Turkey
;
    'Pat\?ir, S\"uleyman'
;
Department of Chemistry Education
Faculty of Education
Hacettepe University
06800 Beytepe
Ankara
Turkey
;
    'H\"okelek, Tuncer'
;
Department of Physics
Hacettepe University
06800 Beytepe
Ankara
Turkey
;
