# Supplementary material for: 6,6-[Ethyl­enebis(sulfanediyl)]-2-(2-methoxy­ethyl)-1,2,3,4,5,6-hexa­hydro-1,5-methano-1H-azocino[4,3-b]indol-3-one
Source: Acta Crystallogr Sect E Struct Rep Online. 2010 May 8;66(Pt 6):o1275–6. doi: 10.1107/S1600536810015941 (PMC2979528; doi:10.1107/S1600536810015941)
Supplement: Supplementary file 2 [file e-66-o1275-Isup2.hkl]

#
# h,k,l, Fc-squared, Fo-squared, sigma(Fo-squared) and status flag
#
data_I
_shelx_title ' 10gyte106sulpat2_0m in P-1  New: P21/c'
_shelx_refln_list_code          4
_shelx_F_calc_maximum      173.53
_exptl_crystal_F_000       792.00
_reflns_d_resolution_high  0.8408
 
loop_
 _symmetry_equiv_pos_as_xyz
 'x, y, z'
 '-x, y+1/2, -z+1/2'
 '-x, -y, -z'
 'x, -y-1/2, z-1/2'
 
_cell_length_a    11.2233
_cell_length_b    15.4228
_cell_length_c    12.3027
_cell_angle_alpha  90.000
_cell_angle_beta  121.267
_cell_angle_gamma  90.000
 
_shelx_F_squared_multiplier     1.000
 
loop_
 _refln_index_h
 _refln_index_k
 _refln_index_l
 _refln_F_squared_calc
 _refln_F_squared_meas
 _refln_F_squared_sigma
 _refln_observed_status
   1   0   0    16454.54    17002.59    422.57 o
   2   0   0     3061.19     3516.18     58.88 o
   3   0   0      454.29     1026.55     20.22 o
   4   0   0     3135.18     3690.13     70.56 o
   5   0   0     1052.84     1000.69     20.22 o
   6   0   0     5548.22     5890.42    112.90 o
   7   0   0      811.42      752.28     16.14 o
   8   0   0       20.46       15.03      2.74 o
   9   0   0       40.16       56.40      4.32 o
  10   0   0        5.70       17.12      3.31 o
  11   0   0      292.71      351.67     11.75 o
   1   1   0     1685.08     1778.75     20.55 o
   2   1   0      302.68      527.47      6.95 o
   3   1   0      190.45      220.42      3.31 o
   4   1   0      113.84      118.56      2.42 o
   5   1   0       54.61       69.99      1.91 o
   6   1   0     1102.95     1286.34     18.35 o
   7   1   0      971.08     1026.61     15.47 o
   8   1   0      918.94      868.41     14.31 o
   9   1   0        0.18       -1.29      1.29 o
  10   1   0      178.44      205.02      5.94 o
  11   1   0       14.78       23.64      4.87 o
   0   2   0     1530.06     1525.18     26.51 o
   1   2   0     2081.58     2165.70     32.09 o
   2   2   0        9.27        6.45      0.48 o
   3   2   0     2601.39     2520.78     29.71 o
   4   2   0       43.91       29.96      1.14 o
   5   2   0        2.53        2.30      0.77 o
   6   2   0       79.15       61.83      1.84 o
   7   2   0       29.35       31.27      1.66 o
   8   2   0      112.26       96.30      3.06 o
   9   2   0       53.98       42.44      2.39 o
  10   2   0       34.91       27.77      2.08 o
  11   2   0       21.82       28.32      2.82 o
   1   3   0       73.61       72.75      1.62 o
   2   3   0      382.18      290.11      6.00 o
   4   3   0        8.66       33.37      1.07 o
   5   3   0       61.11       78.23      1.83 o
   6   3   0       14.65       21.70      1.31 o
   7   3   0       78.05       60.11      2.11 o
   8   3   0      296.07      316.12      5.64 o
   9   3   0      181.15      180.22      4.03 o
  10   3   0       35.88       30.42      4.02 o
  11   3   0        0.22       -2.10      3.39 o
   0   4   0     8647.63     8532.56    295.66 o
   1   4   0     4798.54     4475.13    112.10 o
   2   4   0        9.13        7.68      0.73 o
   3   4   0     1213.60     1349.37     19.95 o
   4   4   0        5.83        6.24      0.82 o
   5   4   0       24.29       25.38      1.15 o
   6   4   0      332.75      352.44      5.73 o
   7   4   0      152.57      142.32      3.53 o
   8   4   0      205.27      188.31      4.67 o
   9   4   0      119.48      119.19      3.59 o
  10   4   0        2.19        6.27      2.19 o
  11   4   0       66.29       98.29      9.15 o
   1   5   0      535.65      506.53      8.53 o
   2   5   0       87.57       63.37      1.34 o
   3   5   0       40.15       36.38      1.48 o
   4   5   0       67.32       42.00      1.67 o
   5   5   0      139.28      141.72      3.56 o
   6   5   0      119.71      136.64      2.52 o
   7   5   0      648.20      580.72      9.81 o
   8   5   0        9.20       17.38      2.16 o
   9   5   0        1.57        2.42      1.66 o
  10   5   0       41.77       51.16      3.77 o
   0   6   0     1417.90     1152.61     29.11 o
   1   6   0     4287.22     4897.63     65.87 o
   2   6   0      196.50      210.10      3.53 o
   3   6   0      137.60      182.44      3.65 o
   4   6   0      103.28      100.82      3.78 o
   5   6   0      630.73      578.04     10.61 o
   6   6   0       42.52       24.32      1.81 o
   7   6   0      367.34      375.35      7.77 o
   8   6   0        8.87        9.96      1.77 o
   9   6   0       25.48       42.48      2.74 o
  10   6   0      113.41      104.38      6.95 o
   1   7   0     2255.50     2329.81     33.63 o
   2   7   0       25.98       20.35      1.00 o
   3   7   0      479.10      496.99      8.25 o
   4   7   0     1253.95     1355.29     22.78 o
   5   7   0      263.52      234.84      5.14 o
   6   7   0       54.28       54.62      3.36 o
   7   7   0     1796.73     1707.25     29.03 o
   8   7   0        8.98        7.32      1.58 o
   9   7   0       40.35       47.34      4.23 o
  10   7   0       29.47       25.98      4.09 o
   0   8   0       74.74       58.50      2.33 o
   1   8   0       30.36       38.75      1.39 o
   2   8   0      655.78      488.56      7.45 o
   3   8   0      541.17      617.70      8.99 o
   4   8   0      759.47      658.16     11.82 o
   5   8   0        1.39       -0.99      1.04 o
   6   8   0      210.78      236.68      8.82 o
   7   8   0       48.92       82.59      3.25 o
   8   8   0      293.42      284.37      7.86 o
   9   8   0      188.84      175.99     15.03 o
  10   8   0       10.48        7.92      6.79 o
   1   9   0      476.51      522.19      7.96 o
   2   9   0      287.86      258.96      4.49 o
   3   9   0      719.31      754.93     10.96 o
   4   9   0     1179.75     1267.64     21.60 o
   5   9   0      115.43      124.28      3.58 o
   6   9   0       64.53       67.37      4.22 o
   7   9   0       58.45       60.37      3.65 o
   8   9   0        1.46        0.46      3.08 o
   9   9   0        3.58        9.97      3.31 o
   0  10   0       59.41       78.76      2.99 o
   1  10   0      178.80      147.75      3.06 o
   2  10   0      386.58      402.15     10.11 o
   3  10   0      246.57      184.24      5.16 o
   4  10   0      344.90      397.33      7.83 o
   5  10   0       37.44       31.38      2.73 o
   6  10   0       23.56       19.75      2.47 o
   7  10   0       67.13       55.10      3.65 o
   8  10   0       33.08       63.46     10.69 o
   9  10   0       31.01       20.28      6.46 o
   1  11   0      241.18      220.70      4.46 o
   2  11   0       12.82       14.95      1.25 o
   3  11   0       89.57       88.97      4.52 o
   4  11   0        5.33       10.32      2.04 o
   5  11   0      397.49      332.77     15.05 o
   6  11   0      179.90      168.63      6.49 o
   7  11   0       33.19       32.80      3.18 o
   8  11   0        7.64       -2.51      3.39 o
   9  11   0        8.27        5.76      3.18 o
   0  12   0       69.41      121.91      4.88 o
   1  12   0       14.91       11.84      1.32 o
   2  12   0       82.14       78.36      3.65 o
   3  12   0      725.50      762.41     17.59 o
   4  12   0       39.72       43.22      3.11 o
   5  12   0      418.63      454.79     11.06 o
   6  12   0      151.31      125.50      4.97 o
   7  12   0       16.63       21.79      2.86 o
   8  12   0      113.79      114.23     12.28 o
   1  13   0      245.31      202.26      5.88 o
   2  13   0       82.15       80.99      3.80 o
   3  13   0        6.26        6.25      2.08 o
   4  13   0       57.54       50.52      3.86 o
   5  13   0      133.47      132.84      8.00 o
   6  13   0       21.09       10.02      2.43 o
   7  13   0        5.68        9.07      2.47 o
   8  13   0       95.82       76.76     10.83 o
   0  14   0      173.43      282.81     13.57 o
   1  14   0      641.17      641.76     14.16 o
   2  14   0      304.25      282.98     11.54 o
   3  14   0      735.83      662.72     14.93 o
   4  14   0       80.32       99.82      4.38 o
   5  14   0       13.82       17.72      2.65 o
   6  14   0       20.41       12.61      2.61 o
   7  14   0      147.44      151.11      6.01 o
   1  15   0      315.10      283.67     10.05 o
   2  15   0       86.77       82.91      4.18 o
   3  15   0       17.51       17.02      2.52 o
   4  15   0        0.03       -0.29      2.04 o
   5  15   0      178.14      187.11      6.51 o
   6  15   0        0.52       -0.73      2.16 o
   1  16   0        5.87        9.21      2.97 o
   2  16   0       81.27       75.08      7.43 o
   3  16   0      107.83      113.55      4.88 o
   4  16   0       10.14       19.88      3.92 o
   5  16   0        1.64        0.00      2.24 o
   1  17   0        3.22        4.52      2.94 o
   2  17   0        4.03       -0.05      4.85 o
   3  17   0        0.89        2.59      3.56 o
   4  17   0        9.58        6.06      6.63 o
   0  18   0      294.14      375.89     18.42 o
   1  18   0       48.95       58.48      5.37 o
   2  18   0       24.25       25.37      4.22 o
 -11   1   1       37.79       46.49      2.83 o
 -10   1   1       34.32       38.07      2.45 o
  -9   1   1        2.18        1.54      1.54 o
  -8   1   1        2.67        1.16      1.20 o
  -7   1   1      183.45      142.19      3.21 o
  -6   1   1       83.47      106.79      2.21 o
  -5   1   1     1340.27     1341.80     16.56 o
  -4   1   1     1722.37     1846.58     22.33 o
  -3   1   1       43.68       12.12      0.70 o
  -2   1   1       85.22      118.62      1.64 o
  -1   1   1        1.14        5.20      0.32 o
   0   1   1        4.05       18.24      0.48 o
   1   1   1     3099.64     3119.79     38.59 o
   2   1   1     4398.55     4103.61     54.53 o
   3   1   1        0.17       27.50      1.09 o
   4   1   1       38.51       32.67      1.33 o
   5   1   1     1099.62     1201.45     17.05 o
   6   1   1      542.96      475.23      7.56 o
   7   1   1      610.84      602.28     11.20 o
   8   1   1        0.00        2.78      1.57 o
   9   1   1       48.38       46.61      2.46 o
  10   1   1        2.74        4.80      3.13 o
 -11   2   1       12.38       12.96      2.17 o
 -10   2   1      127.72      142.13      4.04 o
  -9   2   1        1.20        1.72      1.37 o
  -8   2   1      173.08      164.46      3.58 o
  -7   2   1      711.22      818.23     12.06 o
  -6   2   1        0.03        0.24      0.73 o
  -5   2   1     3888.29     4426.09     49.42 o
  -4   2   1     4747.76     5023.67     55.84 o
  -3   2   1     2358.51     2337.73     26.31 o
  -2   2   1      308.52      462.92      5.71 o
  -1   2   1     1905.18     1709.21     23.79 o
   0   2   1      701.24      586.64      8.05 o
   1   2   1    25648.01    26017.79    586.47 o
   2   2   1      771.95      821.68     11.19 o
   3   2   1      108.34      126.99      2.14 o
   4   2   1      273.61      201.73      3.04 o
   5   2   1       69.61      114.69      2.30 o
   6   2   1      239.29      244.86      4.07 o
   7   2   1      431.27      404.67      6.22 o
   8   2   1      129.34      123.50      3.22 o
   9   2   1       17.24       11.87      2.02 o
  10   2   1        3.61        1.59      2.39 o
 -11   3   1       91.15      109.73      3.52 o
 -10   3   1       94.54       92.77      3.37 o
  -9   3   1        1.21        1.26      1.45 o
  -8   3   1       13.00       17.16      2.17 o
  -7   3   1       94.18      110.82      2.67 o
  -6   3   1      359.57      277.23      4.17 o
  -5   3   1     4192.22     4423.73     49.38 o
  -4   3   1     2500.19     2441.42     27.45 o
  -3   3   1     1555.72     1570.10     17.74 o
  -2   3   1      808.72      674.44      7.75 o
  -1   3   1    16356.53    17071.80    286.13 o
   0   3   1        0.89        1.24      0.50 o
   1   3   1      244.92      296.65      4.33 o
   2   3   1      903.27      827.52     11.57 o
   3   3   1       17.97       21.46      1.29 o
   4   3   1       79.11      130.15      2.19 o
   5   3   1     2455.63     2376.25     28.34 o
   6   3   1     3632.54     3664.36     46.00 o
   7   3   1     1057.61     1041.16     15.01 o
   8   3   1       15.30       16.63      2.22 o
   9   3   1      124.15      123.96      4.95 o
  10   3   1       11.38        8.77      3.27 o
 -11   4   1        3.19        1.54      1.94 o
 -10   4   1      119.09      105.78      3.17 o
  -9   4   1      527.16      506.76      8.31 o
  -8   4   1      187.39      189.39      4.35 o
  -7   4   1      620.97      571.46      8.77 o
  -6   4   1      365.16      347.72      5.31 o
  -5   4   1      143.15      118.33      2.21 o
  -4   4   1      959.63      993.12     10.90 o
  -3   4   1     2527.16     2301.12     29.21 o
  -2   4   1      637.12      540.40      6.66 o
  -1   4   1    10809.13    10627.12    132.29 o
   0   4   1     1956.08     1933.94     26.18 o
   1   4   1     1636.38     1810.39     24.61 o
   2   4   1     3062.89     3209.56     40.44 o
   3   4   1      155.92      228.80      3.45 o
   4   4   1      161.95      102.46      2.00 o
   5   4   1      140.87      149.83      2.64 o
   6   4   1        3.14        3.82      0.85 o
   7   4   1       35.76       55.74      2.33 o
   8   4   1      213.37      252.71      5.34 o
   9   4   1        4.83        5.35      2.17 o
  10   4   1       12.33       23.26      2.92 o
 -11   5   1      145.80      144.28      5.74 o
 -10   5   1       23.59       14.09      1.85 o
  -9   5   1       66.88       59.60      2.76 o
  -8   5   1      162.31      138.44      3.66 o
  -7   5   1        1.80        2.46      1.18 o
  -6   5   1       31.07       16.64      1.00 o
  -5   5   1        6.74        8.57      1.16 o
  -4   5   1        1.13        1.11      0.79 o
  -3   5   1      337.06      308.24      4.72 o
  -2   5   1      110.66      104.19      2.63 o
  -1   5   1      288.74      215.12      3.49 o
   0   5   1      911.76      859.80     12.13 o
   1   5   1      730.53      737.21      9.71 o
   2   5   1      283.09      257.99      3.76 o
   3   5   1     1067.82     1138.37     20.06 o
   4   5   1     1053.95     1048.31     16.24 o
   5   5   1        3.95        4.43      0.71 o
   6   5   1      267.54      284.94      4.90 o
   7   5   1       94.76       81.42      3.07 o
   8   5   1       10.73        4.02      1.45 o
   9   5   1       78.03       94.37      4.65 o
  10   5   1        2.76        1.31      2.16 o
 -11   6   1       16.18       15.28      3.64 o
 -10   6   1       88.24      100.18      6.40 o
  -9   6   1       12.39       21.56      2.19 o
  -8   6   1       37.33       43.69      2.59 o
  -7   6   1        1.24        1.74      1.22 o
  -6   6   1      380.08      411.21      7.38 o
  -5   6   1      689.54      715.85     11.62 o
  -4   6   1      257.15      325.83      5.40 o
  -3   6   1      667.18      620.62      7.90 o
  -2   6   1      291.24      354.16      5.61 o
  -1   6   1       93.09      102.49      3.32 o
   0   6   1      364.20      353.26      5.06 o
   1   6   1       15.93       22.77      1.01 o
   2   6   1        6.63        3.20      0.54 o
   3   6   1      169.97      149.91      4.20 o
   4   6   1       76.15       54.40      2.14 o
   5   6   1      482.79      366.22      7.29 o
   6   6   1        3.89        1.44      1.20 o
   7   6   1      204.75      216.08      5.30 o
   8   6   1       62.77       44.37      2.76 o
   9   6   1      356.32      310.26      8.68 o
  10   6   1       39.99       33.20      4.32 o
 -10   7   1       14.96       27.75      3.03 o
  -9   7   1      372.33      402.02     10.29 o
  -8   7   1      544.31      547.74     10.76 o
  -7   7   1      201.65      232.50      5.47 o
  -6   7   1      815.79      710.31     12.86 o
  -5   7   1      888.59      907.09     17.15 o
  -4   7   1      890.15      726.87     11.65 o
  -3   7   1      635.61      675.46      9.11 o
  -2   7   1     3193.02     3392.29     40.58 o
  -1   7   1      120.89      124.51      3.45 o
   0   7   1      409.91      292.57      4.38 o
   1   7   1       43.76       63.76      1.72 o
   2   7   1        0.77        2.52      0.84 o
   3   7   1     1324.93     1463.01     24.48 o
   4   7   1       89.87       83.26      2.68 o
   5   7   1      105.08       82.21      2.83 o
   6   7   1      392.43      405.14      8.21 o
   7   7   1       59.69       69.75      2.96 o
   8   7   1      173.38      149.33      5.26 o
   9   7   1       18.47       29.27      4.11 o
  10   7   1        3.71        1.83      3.08 o
 -10   8   1      130.21      110.43      5.32 o
  -9   8   1      369.52      331.41      9.12 o
  -8   8   1        3.19        1.05      2.87 o
  -7   8   1        2.12        9.84      2.71 o
  -6   8   1        3.69        3.63      1.26 o
  -5   8   1       15.61       14.15      1.32 o
  -4   8   1     1093.63     1085.73     16.94 o
  -3   8   1      647.81      657.22      8.51 o
  -2   8   1        1.37        0.77      0.58 o
  -1   8   1       44.09       69.92      1.97 o
   0   8   1       90.29      119.36      3.38 o
   1   8   1      625.90      627.40      8.65 o
   2   8   1     1817.57     1912.74     29.19 o
   3   8   1      727.03      690.78     12.27 o
   4   8   1      180.03      184.71      6.95 o
   5   8   1       41.72       31.60      2.00 o
   6   8   1        3.96       12.54      1.70 o
   7   8   1       13.71        9.15      1.67 o
   8   8   1       75.10       75.90      5.47 o
   9   8   1       17.56       23.52      3.87 o
 -10   9   1        6.81        3.94      3.08 o
  -9   9   1       64.59       71.19      4.34 o
  -8   9   1      139.36      123.14      5.07 o
  -7   9   1       40.21       67.80      3.91 o
  -6   9   1      367.69      371.51      9.19 o
  -5   9   1      191.05      203.47      5.84 o
  -4   9   1      242.75      201.67      5.14 o
  -3   9   1      109.10      157.30      3.61 o
  -2   9   1      599.62      459.56      6.65 o
  -1   9   1     1053.41     1268.06     16.69 o
   0   9   1      408.27      436.76      6.40 o
   1   9   1      243.19      207.49      3.80 o
   2   9   1        4.52        3.98      1.01 o
   3   9   1      234.51      251.92      5.43 o
   4   9   1       27.14       55.11      2.47 o
   5   9   1       27.01       25.25      1.95 o
   6   9   1      223.92      206.29      5.21 o
   7   9   1        6.52       10.60      3.11 o
   8   9   1       74.41       80.84      5.70 o
   9   9   1       80.59       79.58      9.37 o
 -10  10   1       20.17       18.75      5.49 o
  -9  10   1      117.00      115.53      5.18 o
  -8  10   1       21.69       16.62      3.32 o
  -7  10   1       18.29        7.04      2.17 o
  -6  10   1        8.89       20.53      2.47 o
  -5  10   1      207.00      203.77      6.03 o
  -4  10   1       73.10       58.67      4.99 o
  -3  10   1       45.21       53.37      1.55 o
  -2  10   1     1358.64     1391.49     19.68 o
  -1  10   1      804.17      728.55     10.79 o
   0  10   1      202.35      189.83      4.89 o
   1  10   1      184.64      209.66      4.18 o
   2  10   1      462.81      486.83      8.23 o
   3  10   1        2.56        0.80      1.14 o
   4  10   1     1021.54     1154.47     20.03 o
   5  10   1      669.66      549.72     12.48 o
   6  10   1      119.71      135.25      4.88 o
   7  10   1       77.02       82.33      5.71 o
   8  10   1        4.11        5.61      5.49 o
   9  10   1       67.84       53.79      5.14 o
  -9  11   1      225.01      221.89      7.73 o
  -8  11   1      699.01      763.29     17.14 o
  -7  11   1      193.31      201.24      6.57 o
  -6  11   1       15.92       19.66      2.67 o
  -5  11   1        0.21       -0.88      1.80 o
  -4  11   1      246.35      245.62      6.78 o
  -3  11   1     2474.08     2314.54     39.21 o
  -2  11   1     2299.43     2360.94     33.80 o
  -1  11   1      533.16      554.49      8.62 o
   0  11   1      109.39      124.00      2.87 o
   1  11   1        6.20       -0.23      0.97 o
   2  11   1      480.11      476.85     14.60 o
   3  11   1      791.41      746.16     16.75 o
   4  11   1      516.50      567.60     12.74 o
   5  11   1      158.77      122.76      6.26 o
   6  11   1      142.81      173.46      5.82 o
   7  11   1       11.02       17.09      3.43 o
   8  11   1       33.79       33.98      9.70 o
  -9  12   1       18.07       16.53      3.77 o
  -8  12   1       17.28       16.65      3.16 o
  -7  12   1       42.37       28.27      3.11 o
  -6  12   1        2.86        4.82      2.14 o
  -5  12   1        6.81       10.79      2.20 o
  -4  12   1      261.89      231.80      6.70 o
  -3  12   1       94.79       77.45      3.69 o
  -2  12   1       34.66       28.95      3.08 o
  -1  12   1       10.42       12.53      1.66 o
   0  12   1      119.78      112.30      2.97 o
   1  12   1       31.29       50.60      2.37 o
   2  12   1        1.00        0.70      1.22 o
   3  12   1        5.40        7.36      1.92 o
   4  12   1      291.01      249.60      7.14 o
   5  12   1      738.49      843.19     18.21 o
   6  12   1        0.51       -0.78      2.24 o
   7  12   1       11.01       14.60      3.31 o
   8  12   1        0.41        0.97      2.94 o
  -8  13   1       20.83       19.40      2.91 o
  -7  13   1       21.90       13.62      2.65 o
  -6  13   1       21.82       17.73      2.61 o
  -5  13   1        1.45        0.43      1.87 o
  -4  13   1      503.62      487.89     11.57 o
  -3  13   1        2.15       -1.14      1.71 o
  -2  13   1       63.27       62.33      3.59 o
  -1  13   1        7.64        6.36      1.89 o
   0  13   1       16.88       12.96      1.59 o
   1  13   1       37.50       34.05      2.52 o
   2  13   1     1677.43     1560.50     30.97 o
   3  13   1      108.84      107.41      4.46 o
   4  13   1        0.10       -1.87      1.87 o
   5  13   1       25.15       48.02      4.92 o
   6  13   1       64.75       48.18      4.95 o
   7  13   1        1.47       -2.37      2.62 o
  -7  14   1        0.07       -1.18      4.14 o
  -6  14   1       26.26       18.07      2.79 o
  -5  14   1       76.54       73.94      4.28 o
  -4  14   1       15.48        6.58      3.33 o
  -3  14   1      368.43      394.49      9.99 o
  -2  14   1      145.82      118.73      4.64 o
  -1  14   1       30.66       29.08      2.66 o
   0  14   1      157.63      141.89      6.40 o
   1  14   1     1162.16     1124.60     23.13 o
   2  14   1        1.85        7.21      2.09 o
   3  14   1        0.39       -1.76      1.76 o
   4  14   1        3.13        1.79      2.04 o
   5  14   1       41.28       38.44      4.03 o
   6  14   1       13.34       18.25      5.82 o
  -6  15   1       12.70        9.54      2.55 o
  -5  15   1        4.01        7.22      2.35 o
  -4  15   1        7.06       -2.07      2.07 o
  -3  15   1       10.30        3.71      2.14 o
  -2  15   1      257.48      262.22      7.56 o
  -1  15   1      331.33      360.45     13.41 o
   0  15   1        5.02       13.45      3.23 o
   1  15   1      144.78      175.50      7.53 o
   2  15   1        0.25       -0.57      1.90 o
   3  15   1       70.78       82.23      4.84 o
   4  15   1       31.02       36.11      3.22 o
   5  15   1        9.43       11.99      2.65 o
   6  15   1       30.96       35.59      4.34 o
  -5  16   1       28.72       23.94      3.08 o
  -4  16   1       12.38       10.92      2.47 o
  -3  16   1      126.95      136.17      5.61 o
  -2  16   1      280.60      236.61      9.14 o
  -1  16   1      168.70      136.15     17.94 o
   0  16   1        8.46       11.74      3.08 o
   1  16   1       34.46       45.89     15.35 o
   2  16   1        7.70        4.04      2.97 o
   3  16   1        8.66        5.12      2.94 o
   4  16   1      126.78      107.74      7.57 o
   5  16   1      146.07      173.95      8.90 o
  -4  17   1      120.20      123.82     14.87 o
  -3  17   1      104.66      116.69      6.84 o
  -2  17   1      386.45      370.47     13.41 o
  -1  17   1       65.85       71.59      5.70 o
   0  17   1        6.21        6.79      2.97 o
   1  17   1       11.22       22.96      4.20 o
   2  17   1      162.55      145.13      7.40 o
   3  17   1       69.43       80.96     15.19 o
  -2  18   1       13.41       11.21      5.82 o
  -1  18   1        6.71        3.56      2.97 o
   0  18   1        6.87        6.76      4.85 o
   1  18   1       33.25       48.55      5.14 o
 -12   0   2       22.76       33.56      3.48 o
 -11   0   2     1132.12     1203.65     25.18 o
 -10   0   2      209.86      214.94      8.11 o
  -9   0   2        3.25        7.05      2.39 o
  -8   0   2       38.84       28.96      2.10 o
  -7   0   2      507.60      599.01     11.49 o
  -6   0   2     1994.03     2394.10     41.07 o
  -5   0   2       68.79       44.19      1.93 o
  -4   0   2        2.95       12.76      1.26 o
  -3   0   2       14.26        8.94      1.00 o
  -2   0   2    30111.49    31515.86    527.43 o
  -1   0   2      190.08      173.42      3.22 o
   0   0   2      491.35      604.02     10.49 o
   1   0   2     4027.70     3980.59     66.65 o
   2   0   2       53.03       49.37      1.61 o
   3   0   2        1.26        1.38      0.88 o
   4   0   2      676.80      827.71     20.08 o
   5   0   2       20.08       34.00      2.19 o
   6   0   2      178.08      137.61      3.90 o
   7   0   2      110.72      118.65      4.45 o
   8   0   2       33.20       34.75      2.47 o
   9   0   2       47.76       50.12      5.17 o
  10   0   2       73.03       58.50      7.43 o
 -12   1   2        6.90       11.11      2.04 o
 -11   1   2        6.88        4.40      1.89 o
 -10   1   2       27.00       22.05      2.24 o
  -9   1   2       47.79       47.52      2.51 o
  -8   1   2       69.70       68.56      2.19 o
  -7   1   2       38.67       43.26      1.57 o
  -6   1   2      493.27      584.85      7.82 o
  -5   1   2       51.59       70.33      1.64 o
  -4   1   2     3327.16     3249.97     38.71 o
  -3   1   2     8584.32     9167.27    101.96 o
  -2   1   2    10715.98    11356.64    134.20 o
  -1   1   2    17740.61    17334.26    371.07 o
   0   1   2       56.72       89.70      1.45 o
   1   1   2     3175.31     3544.88     41.51 o
   2   1   2     4791.05     4560.41     66.35 o
   3   1   2     2921.87     2991.12     43.92 o
   4   1   2      103.11       92.44      2.03 o
   5   1   2       74.94       77.48      1.85 o
   6   1   2      299.88      324.22      5.21 o
   7   1   2     1197.53     1250.06     16.82 o
   8   1   2      485.47      505.16     10.13 o
   9   1   2       27.02       21.80      2.79 o
  10   1   2       11.71       11.55      2.67 o
 -12   2   2       27.30       23.42      2.40 o
 -11   2   2      217.49      205.55      5.22 o
 -10   2   2       17.79       16.67      1.93 o
  -9   2   2      156.64      139.78      3.84 o
  -8   2   2      148.91      164.48      3.14 o
  -7   2   2        6.91        4.42      0.84 o
  -6   2   2     1126.75     1117.43     13.18 o
  -5   2   2     1962.58     2201.32     24.98 o
  -4   2   2     3524.80     3608.22     40.28 o
  -3   2   2       16.51        1.60      0.50 o
  -2   2   2     6851.96     7826.58     91.90 o
  -1   2   2     1110.23     1077.17     13.00 o
   0   2   2    18573.22    18733.77    222.13 o
   1   2   2      645.64      777.89     10.92 o
   2   2   2     5735.01     5835.03     77.14 o
   3   2   2       94.18      111.31      2.45 o
   4   2   2        6.74       28.89      1.19 o
   5   2   2      242.45      207.64      3.28 o
   6   2   2      351.58      400.89      6.03 o
   7   2   2     1244.36     1159.91     16.61 o
   8   2   2        6.52        8.31      2.57 o
   9   2   2       34.18       35.69      3.99 o
  10   2   2       58.68       63.83      7.35 o
 -12   3   2       18.40       18.17      2.54 o
 -11   3   2      201.02      191.61      6.07 o
 -10   3   2       65.71       78.12      4.32 o
  -9   3   2       19.15       11.23      1.66 o
  -8   3   2        5.64       11.04      1.11 o
  -7   3   2      489.53      436.88      6.13 o
  -6   3   2      198.04      182.78      2.87 o
  -5   3   2      638.58      684.94      8.30 o
  -4   3   2      333.25      363.80      4.93 o
  -3   3   2       65.29      108.51      1.70 o
  -2   3   2     9030.00    10181.32    142.55 o
  -1   3   2     2907.07     3053.27     36.10 o
   0   3   2      225.99      173.98      2.65 o
   1   3   2      289.00      402.10      5.85 o
   2   3   2        0.11       17.91      0.84 o
   3   3   2       35.72       83.55      2.02 o
   4   3   2        1.52        3.95      0.77 o
   5   3   2      115.42      123.98      2.40 o
   6   3   2      179.26      159.21      3.05 o
   7   3   2        0.95        1.87      1.30 o
   8   3   2      398.61      346.25     11.83 o
   9   3   2        1.05        1.35      2.39 o
  10   3   2        2.89       -0.26      2.09 o
 -11   4   2      127.36      126.93      4.06 o
 -10   4   2      473.71      462.60      8.69 o
  -9   4   2      457.66      454.45      8.34 o
  -8   4   2       51.69       45.49      2.10 o
  -7   4   2      316.28      306.00      4.59 o
  -6   4   2       29.84       25.94      1.14 o
  -5   4   2     1582.64     1486.31     17.11 o
  -4   4   2      142.63      108.76      1.87 o
  -3   4   2     3182.13     3571.11     39.83 o
  -2   4   2       13.79        7.43      0.70 o
  -1   4   2     4065.18     4465.05     56.33 o
   0   4   2     4957.25     4943.61     66.31 o
   1   4   2        6.44        4.52      0.59 o
   2   4   2     1716.93     1734.21     23.69 o
   3   4   2     1438.80     1482.16     20.60 o
   4   4   2      465.52      527.52      8.02 o
   5   4   2       14.47       14.16      0.95 o
   6   4   2       45.74       47.14      1.83 o
   7   4   2      391.19      373.96      8.21 o
   8   4   2        5.70        8.46      2.22 o
   9   4   2        0.32        0.26      1.98 o
  10   4   2        8.53       15.94      3.41 o
 -11   5   2       23.90       30.60      2.86 o
 -10   5   2      129.17      128.49      3.86 o
  -9   5   2        6.90        4.98      1.35 o
  -8   5   2      171.48      213.69      4.72 o
  -7   5   2        9.07        7.49      0.82 o
  -6   5   2       27.63       41.40      1.28 o
  -5   5   2      848.22      833.94     10.60 o
  -4   5   2     2607.97     2544.45     30.58 o
  -3   5   2     3064.31     2559.17     33.04 o
  -2   5   2     2213.23     2617.14     36.21 o
  -1   5   2       57.30       91.63      2.65 o
   0   5   2       12.57       13.01      0.81 o
   1   5   2     3611.21     3257.49     50.04 o
   2   5   2     1168.72     1214.92     16.86 o
   3   5   2     4123.30     3976.33     53.88 o
   4   5   2      319.79      380.86      6.51 o
   5   5   2       29.81       20.96      1.20 o
   6   5   2        2.07        1.87      1.24 o
   7   5   2      724.58      766.66     16.66 o
   8   5   2      417.20      434.40     19.05 o
   9   5   2       36.53       29.82      3.17 o
 -11   6   2       99.88      106.78      5.74 o
 -10   6   2      292.97      270.80      6.84 o
  -9   6   2       97.94       75.03      2.92 o
  -8   6   2      764.49      705.28     12.92 o
  -7   6   2       56.13       57.63      2.50 o
  -6   6   2      467.59      445.64      6.45 o
  -5   6   2      422.32      393.44      6.10 o
  -4   6   2      978.63      915.41     12.28 o
  -3   6   2     1508.81     1363.67     19.40 o
  -2   6   2     2279.40     2239.32     34.19 o
  -1   6   2      919.51      821.72     11.87 o
   0   6   2     1971.35     1880.78     25.78 o
   1   6   2     3995.01     3774.89     97.49 o
   2   6   2      263.77      310.32      4.66 o
   3   6   2     1471.64     1520.11     22.81 o
   4   6   2      361.96      296.95      4.79 o
   5   6   2       52.41       31.47      1.28 o
   6   6   2      346.53      369.86      7.68 o
   7   6   2       93.52      100.87      5.71 o
   8   6   2       16.95       17.42      2.67 o
   9   6   2       49.72       74.34      4.57 o
 -11   7   2       38.99       37.02      3.59 o
 -10   7   2      326.68      298.77      8.61 o
  -9   7   2       49.88       49.76      3.58 o
  -8   7   2       66.01       74.42      3.53 o
  -7   7   2      769.85      680.18     11.53 o
  -6   7   2      216.09      235.15      4.83 o
  -5   7   2      378.21      318.77      5.22 o
  -4   7   2     1467.01     1480.05     21.20 o
  -3   7   2      111.53      110.03      2.50 o
  -2   7   2       40.07       51.41      1.18 o
  -1   7   2        5.07       -0.32      0.64 o
   0   7   2     1291.51     1389.74     20.89 o
   1   7   2        8.82       12.90      0.90 o
   2   7   2       62.01       24.40      1.84 o
   3   7   2       65.49       88.44      2.40 o
   4   7   2      142.42      142.66      3.70 o
   5   7   2       34.21       16.22      2.07 o
   6   7   2      216.75      259.13      5.92 o
   7   7   2      328.39      328.58     10.16 o
   8   7   2       78.89       80.08      4.32 o
   9   7   2        4.54       -2.10      2.71 o
 -11   8   2        2.34        4.50      5.78 o
 -10   8   2        0.33        0.80      2.33 o
  -9   8   2       33.33       28.57      3.02 o
  -8   8   2      134.82      141.83      5.20 o
  -7   8   2       38.20       44.92      2.85 o
  -6   8   2       18.54       28.56      2.21 o
  -5   8   2      877.42      892.02     14.62 o
  -4   8   2        2.59        6.64      1.08 o
  -3   8   2        8.37       17.03      1.23 o
  -2   8   2      141.67      115.15      2.52 o
  -1   8   2        0.05        7.38      0.89 o
   0   8   2     1005.96     1097.50     17.04 o
   1   8   2      210.76      233.37      4.13 o
   2   8   2      506.98      621.73     10.79 o
   3   8   2     1228.51     1216.20     18.66 o
   4   8   2      451.90      487.75      9.32 o
   5   8   2       66.64       82.62      3.01 o
   6   8   2      226.12      155.46      4.99 o
   7   8   2       57.53       70.69      3.94 o
   8   8   2       21.24       21.90      3.72 o
   9   8   2       16.14       10.66      6.14 o
 -10   9   2       14.99        6.09      2.65 o
  -9   9   2        2.71        6.69      2.41 o
  -8   9   2      353.85      341.76      9.13 o
  -7   9   2     1920.37     1980.84     51.97 o
  -6   9   2       86.47       80.14      3.48 o
  -5   9   2      144.46      137.65      5.04 o
  -4   9   2      316.13      275.01      4.87 o
  -3   9   2     1135.89     1175.87     17.11 o
  -2   9   2      518.11      495.90      6.71 o
  -1   9   2      662.21      665.35      9.28 o
   0   9   2     1139.09     1225.37     21.27 o
   1   9   2      181.88      182.55      3.40 o
   2   9   2      116.82       95.26      2.71 o
   3   9   2      122.12      118.19      3.33 o
   4   9   2      996.05      994.30     17.44 o
   5   9   2        8.50       15.17      1.79 o
   6   9   2       11.46        1.23      1.80 o
   7   9   2        1.53       10.87      3.08 o
   8   9   2        3.82        4.76      2.85 o
 -10  10   2      169.09      167.80      6.36 o
  -9  10   2       18.15       31.37      3.27 o
  -8  10   2       40.22       45.40      3.54 o
  -7  10   2      565.07      525.78     12.43 o
  -6  10   2      475.43      413.30      9.02 o
  -5  10   2       10.24        5.85      1.60 o
  -4  10   2       20.96       22.96      1.71 o
  -3  10   2       25.72       20.82      1.41 o
  -2  10   2      639.03      643.73      8.54 o
  -1  10   2       29.99       34.63      2.04 o
   0  10   2       10.41       23.76      1.25 o
   1  10   2      280.15      270.75      4.68 o
   2  10   2      400.71      379.01      7.00 o
   3  10   2        4.83       13.71      1.58 o
   4  10   2        5.86        7.76      1.77 o
   5  10   2        0.84        0.99      1.59 o
   6  10   2      169.70      194.74      8.00 o
   7  10   2        7.08       21.16      3.54 o
   8  10   2       12.28        6.69      4.04 o
  -9  11   2       31.50       33.24      3.42 o
  -8  11   2        0.51        1.28      2.16 o
  -7  11   2        5.73        6.04      2.17 o
  -6  11   2      116.58      131.66      4.48 o
  -5  11   2       22.71       14.26      2.01 o
  -4  11   2      359.26      321.53     14.18 o
  -3  11   2      378.45      380.84      6.60 o
  -2  11   2      769.35      742.60     10.39 o
  -1  11   2       66.22       53.63      2.07 o
   0  11   2      104.82       96.05      2.70 o
   1  11   2       28.46       45.81      1.84 o
   2  11   2      311.39      266.56      6.16 o
   3  11   2        0.78        4.07      1.40 o
   4  11   2      106.46      100.02      7.13 o
   5  11   2       78.85       67.55      4.57 o
   6  11   2       87.89       95.88      5.82 o
   7  11   2       79.47       63.80      5.37 o
   8  11   2       45.86       53.96      5.24 o
  -9  12   2        2.04        0.09      2.14 o
  -8  12   2        0.44        3.42      2.22 o
  -7  12   2        7.31        3.41      2.17 o
  -6  12   2       32.42       47.04      5.98 o
  -5  12   2       91.10       74.48      5.29 o
  -4  12   2      253.37      268.31      6.60 o
  -3  12   2      251.74      248.84      6.15 o
  -2  12   2      338.84      317.37      5.79 o
  -1  12   2        0.04       -1.00      1.00 o
   0  12   2        0.12       -0.95      1.07 o
   1  12   2      237.58      191.92      4.70 o
   2  12   2      341.92      383.26      7.86 o
   3  12   2        1.54        2.09      1.80 o
   4  12   2      740.18      740.42     16.22 o
   5  12   2      203.92      168.93      5.82 o
   6  12   2       15.14       17.18      3.43 o
   7  12   2        1.81        0.32      2.71 o
  -8  13   2        3.91        7.49      2.50 o
  -7  13   2      177.62      197.37      6.70 o
  -6  13   2      321.03      321.48     12.77 o
  -5  13   2        1.88        1.47      1.92 o
  -4  13   2       30.63       27.03      2.67 o
  -3  13   2      261.33      235.56      6.83 o
  -2  13   2        1.20        1.97      1.72 o
  -1  13   2       17.95       22.41      2.13 o
   0  13   2      222.76      219.10      5.20 o
   1  13   2       92.62      104.61      3.43 o
   2  13   2      127.31      168.13      5.78 o
   3  13   2      421.73      449.12     10.81 o
   4  13   2      556.43      535.36     12.61 o
   5  13   2      233.27      247.39     10.67 o
   6  13   2        4.86        6.46      2.94 o
  -8  14   2       99.95      107.16      5.51 o
  -7  14   2       41.19       40.24      4.46 o
  -6  14   2        0.16        0.50      2.04 o
  -5  14   2       10.91        4.09      2.08 o
  -4  14   2        6.17        2.74      1.97 o
  -3  14   2      775.61      721.76     15.98 o
  -2  14   2      278.65      260.70      7.59 o
  -1  14   2      117.91      146.75      4.38 o
   0  14   2      129.39      109.89      4.37 o
   1  14   2       28.98       36.03      2.94 o
   2  14   2       24.96       52.48      3.40 o
   3  14   2      254.07      313.22     11.36 o
   4  14   2      166.76      161.07      7.95 o
   5  14   2       17.73       16.27      3.31 o
   6  14   2       33.96       41.75      4.55 o
  -7  15   2        0.02       -2.15      2.22 o
  -6  15   2      183.06      169.25      6.28 o
  -5  15   2        4.99        1.02      2.22 o
  -4  15   2        6.14        5.17      2.16 o
  -3  15   2       65.32       56.05      3.79 o
  -2  15   2        0.02        3.37      2.09 o
  -1  15   2       45.49       38.10      3.03 o
   0  15   2       50.88       64.23      5.03 o
   1  15   2       23.78       28.64      4.85 o
   2  15   2       15.27       16.41      4.69 o
   3  15   2       16.73        4.05      2.20 o
   4  15   2        4.14        0.36      2.16 o
   5  15   2        0.81       -0.81      4.36 o
  -6  16   2        5.03        1.15      2.30 o
  -5  16   2        1.21        0.67      2.17 o
  -4  16   2      210.67      205.53     10.35 o
  -3  16   2       48.80       42.80      4.60 o
  -2  16   2       82.84       72.89      7.43 o
  -1  16   2       26.64       16.43      5.82 o
   0  16   2       44.99       43.40      6.79 o
   1  16   2       16.15       16.79      5.82 o
   2  16   2       40.05       38.75      4.32 o
   3  16   2        4.64        8.73      3.20 o
   4  16   2       32.78       53.87      6.79 o
  -4  17   2        2.62        9.30      2.57 o
  -3  17   2       52.45       47.36      4.91 o
  -2  17   2      110.47      126.79     10.50 o
  -1  17   2       46.74       44.09      4.68 o
   0  17   2        1.15       -2.48      2.48 o
   1  17   2       22.17       31.64      4.22 o
   2  17   2      100.02       84.91      6.16 o
   3  17   2       10.28        5.95      3.08 o
  -2  18   2      128.54      135.11      7.42 o
  -1  18   2        3.90        3.39      2.97 o
   0  18   2       13.10       10.18      3.54 o
 -12   1   3        5.60        5.86      2.17 o
 -11   1   3        3.37        2.36      1.67 o
 -10   1   3       25.03       38.19      2.26 o
  -9   1   3       25.56       34.72      1.83 o
  -8   1   3        6.53        8.69      1.17 o
  -7   1   3      111.36      143.54      2.74 o
  -6   1   3      408.13      549.36      7.39 o
  -5   1   3     4117.79     4204.51     50.11 o
  -4   1   3     1930.65     1982.02     22.34 o
  -3   1   3      369.34      406.54      4.98 o
  -2   1   3      788.03     1013.73     12.28 o
  -1   1   3    10098.35    11578.88    225.54 o
   0   1   3      633.74      609.17      9.00 o
   1   1   3      391.38      468.27      9.95 o
   2   1   3     1047.75      963.81     13.52 o
   3   1   3        5.76       27.46      1.16 o
   4   1   3       44.23       22.57      1.47 o
   5   1   3      399.04      422.74      5.99 o
   6   1   3       60.09       51.55      1.82 o
   7   1   3       73.79       69.74      3.04 o
   8   1   3        0.33        2.65      2.04 o
   9   1   3        7.23        2.75      2.74 o
 -12   2   3       39.60       38.69      3.27 o
 -11   2   3        7.07        9.45      2.29 o
 -10   2   3      192.34      178.07      4.65 o
  -9   2   3      466.37      461.87      6.80 o
  -8   2   3     1661.42     1612.58     19.96 o
  -7   2   3      561.28      545.66      7.05 o
  -6   2   3       51.76       48.95      1.45 o
  -5   2   3        0.20        0.29      0.65 o
  -4   2   3     2834.47     2660.50     29.85 o
  -3   2   3      389.35      422.19      6.13 o
  -2   2   3     5960.37     6232.75     85.01 o
  -1   2   3     1336.93     1417.20     17.13 o
   0   2   3     6231.64     5969.14     70.62 o
   1   2   3        1.72        0.97      0.65 o
   2   2   3     4805.69     4570.82     57.57 o
   3   2   3     1026.48     1117.85     13.52 o
   4   2   3      309.77      311.16      4.66 o
   5   2   3      510.79      512.95      6.91 o
   6   2   3       37.98       34.86      1.60 o
   7   2   3       26.62       26.35      2.06 o
   8   2   3      152.58      161.86      5.17 o
   9   2   3       66.51       79.05     10.83 o
 -12   3   3       57.48       73.99      4.03 o
 -11   3   3      126.66      132.10      4.09 o
 -10   3   3       55.23       56.25      2.61 o
  -9   3   3        2.09        1.37      1.33 o
  -8   3   3      717.73      738.37      9.83 o
  -7   3   3       11.81       12.20      0.99 o
  -6   3   3      561.72      585.53      7.34 o
  -5   3   3     6831.97     6816.07     75.61 o
  -4   3   3     3954.24     4007.21     44.65 o
  -3   3   3      237.98      146.83      2.50 o
  -2   3   3    14703.13    14918.80    183.85 o
  -1   3   3     3463.03     3619.41     42.95 o
   0   3   3      692.04      585.82      7.85 o
   1   3   3       77.97       60.56      1.28 o
   2   3   3     1440.14     1578.29     20.30 o
   3   3   3       23.79       71.49      3.90 o
   4   3   3      384.30      353.60      5.61 o
   5   3   3       55.14       66.28      1.80 o
   6   3   3      125.50      172.26      4.58 o
   7   3   3      139.15      138.46      4.89 o
   8   3   3        4.72       11.40      2.29 o
   9   3   3       78.59       76.70      7.97 o
 -12   4   3      127.54      137.32      7.14 o
 -11   4   3        0.71       -1.85      1.85 o
 -10   4   3       23.37       21.55      1.90 o
  -9   4   3      600.73      565.13      9.20 o
  -8   4   3       33.15       49.75      1.72 o
  -7   4   3        2.57        4.33      0.84 o
  -6   4   3       37.12       25.13      1.12 o
  -5   4   3     1230.01     1112.88     13.01 o
  -4   4   3      890.77      789.39     10.00 o
  -3   4   3       50.18       17.55      1.07 o
  -2   4   3     1638.96     1413.35     17.17 o
  -1   4   3        0.88        1.68      0.55 o
   0   4   3      218.25      193.08      3.89 o
   1   4   3      490.97      342.21      4.94 o
   2   4   3     5687.24     6204.98     83.45 o
   3   4   3     2277.01     2332.61     34.58 o
   4   4   3       99.59       97.00      2.47 o
   5   4   3      903.66      894.27     13.05 o
   6   4   3        0.99        0.96      1.74 o
   7   4   3       37.70       50.43      3.46 o
   8   4   3      308.53      311.55     10.96 o
   9   4   3       12.02       14.23      2.73 o
 -12   5   3       10.61        7.46      2.45 o
 -11   5   3       64.75       61.45      4.25 o
 -10   5   3       74.17       92.17      3.58 o
  -9   5   3        9.13        4.87      1.42 o
  -8   5   3      594.97      580.64      9.23 o
  -7   5   3      832.46      827.02     10.67 o
  -6   5   3       73.93       61.42      1.61 o
  -5   5   3      694.11      807.02     10.33 o
  -4   5   3       70.50      100.47      2.00 o
  -3   5   3       49.72       60.16      1.64 o
  -2   5   3     4500.59     4670.41     57.80 o
  -1   5   3     1540.88     1918.29     24.56 o
   0   5   3       13.17       24.34      1.05 o
   1   5   3      536.49      470.64      6.55 o
   2   5   3      165.42      177.25      3.15 o
   3   5   3      120.27       99.76      2.41 o
   4   5   3        2.51        5.54      0.97 o
   5   5   3        1.15       -0.28      0.99 o
   6   5   3      766.07      700.64     15.23 o
   7   5   3       13.82       27.92      3.84 o
   8   5   3        2.54        3.47      2.17 o
   9   5   3       43.87       53.92      4.16 o
 -11   6   3       27.40       29.98      4.11 o
 -10   6   3       12.77       13.05      2.21 o
  -9   6   3        4.74       18.70      2.13 o
  -8   6   3      501.13      485.98      8.04 o
  -7   6   3       10.82       16.34      1.08 o
  -6   6   3      601.09      653.23      9.13 o
  -5   6   3      635.90      562.24      7.86 o
  -4   6   3      625.26      712.92      9.97 o
  -3   6   3      162.41      278.88      4.84 o
  -2   6   3     4763.59     5398.00     68.05 o
  -1   6   3     7890.90     8342.85     97.36 o
   0   6   3     5311.06     5577.08     70.02 o
   1   6   3     1674.00     1440.64     20.00 o
   2   6   3        0.12        0.25      0.66 o
   3   6   3      471.36      745.46     13.26 o
   4   6   3      495.24      460.21      7.81 o
   5   6   3       92.49      106.15      3.25 o
   6   6   3      251.04      226.57      6.58 o
   7   6   3      404.36      422.36     10.53 o
   8   6   3        0.07       -0.93      1.90 o
   9   6   3       26.73       32.46      6.30 o
 -11   7   3      152.64      123.43      5.41 o
 -10   7   3       12.38        8.79      2.42 o
  -9   7   3       10.64       10.34      3.81 o
  -8   7   3      242.57      261.99      6.63 o
  -7   7   3       37.89       38.38      2.58 o
  -6   7   3       77.04       49.96      1.45 o
  -5   7   3     1185.45     1174.84     17.05 o
  -4   7   3     1150.55     1224.95     27.27 o
  -3   7   3       22.65       30.84      1.50 o
  -2   7   3      670.25      609.03      8.44 o
  -1   7   3      141.19      182.44      4.33 o
   0   7   3      203.16      203.85      3.39 o
   1   7   3      362.91      385.43      6.84 o
   2   7   3       27.64       56.36      2.19 o
   3   7   3       13.03       19.24      1.02 o
   4   7   3       94.68       94.49      2.51 o
   5   7   3      254.96      289.43      9.26 o
   6   7   3       77.96       54.58      3.54 o
   7   7   3       26.98       27.06      2.84 o
   8   7   3        0.22        1.22      1.97 o
 -11   8   3       15.13       16.83      3.06 o
 -10   8   3       43.77       38.91      3.59 o
  -9   8   3      290.65      305.64      8.57 o
  -8   8   3        1.06       -1.69      1.69 o
  -7   8   3        0.12        0.12      1.49 o
  -6   8   3       65.57       54.01      2.13 o
  -5   8   3      712.59      701.99     11.81 o
  -4   8   3        2.60        2.65      1.03 o
  -3   8   3      842.10      819.13     13.85 o
  -2   8   3      121.35       93.73      2.24 o
  -1   8   3      224.61      249.20      4.02 o
   0   8   3      733.23      737.19     11.16 o
   1   8   3      622.65      648.67      9.62 o
   2   8   3      767.31      670.49     10.46 o
   3   8   3      424.31      443.69      7.97 o
   4   8   3        5.32        4.26      1.45 o
   5   8   3        4.10        1.44      1.71 o
   6   8   3       33.87       26.21      2.98 o
   7   8   3      110.75      116.03      4.82 o
   8   8   3      163.47      173.88      7.86 o
 -11   9   3      121.29      113.77      5.66 o
 -10   9   3       55.66       62.18      4.34 o
  -9   9   3        0.14       11.76      2.60 o
  -8   9   3        7.74       12.63      2.36 o
  -7   9   3       48.58       55.35      3.21 o
  -6   9   3       14.59       17.70      2.00 o
  -5   9   3      229.70      240.38      5.07 o
  -4   9   3      161.25      126.00      3.27 o
  -3   9   3     1092.50     1250.39     19.80 o
  -2   9   3       69.57       90.13      2.08 o
  -1   9   3      399.85      421.51      7.58 o
   0   9   3       17.54       18.68      1.15 o
   1   9   3      296.73      344.57      8.02 o
   2   9   3       45.52       28.64      1.34 o
   3   9   3      859.45      709.15     12.87 o
   4   9   3      226.38      251.65      5.73 o
   5   9   3        3.47        6.86      2.95 o
   6   9   3       28.33       22.81      2.65 o
   7   9   3        8.61        0.18      3.23 o
   8   9   3       18.06       16.91      3.54 o
 -10  10   3       51.82       51.00      3.96 o
  -9  10   3      504.44      518.51     12.80 o
  -8  10   3      160.56      164.03      5.95 o
  -7  10   3       37.76       46.15      3.07 o
  -6  10   3       74.08       81.12      3.69 o
  -5  10   3      102.85      131.97      4.18 o
  -4  10   3      514.38      488.89      8.82 o
  -3  10   3      501.93      546.51      9.58 o
  -2  10   3      265.23      239.27      4.07 o
  -1  10   3      714.01      706.71     10.11 o
   0  10   3     1052.52      958.28     15.84 o
   1  10   3        5.58       11.86      1.09 o
   2  10   3        0.61       -0.95      0.95 o
   3  10   3       26.53       11.16      1.77 o
   4  10   3      115.48      143.92      4.13 o
   5  10   3      297.59      336.51     12.28 o
   6  10   3      154.24      152.84      6.97 o
   7  10   3       17.02       17.96      6.14 o
 -10  11   3       27.58       32.75      3.65 o
  -9  11   3        1.26        3.10      2.79 o
  -8  11   3       25.97       32.37      3.23 o
  -7  11   3        8.19        9.71      2.66 o
  -6  11   3       63.34       43.52      4.01 o
  -5  11   3       23.00       32.30      3.36 o
  -4  11   3      131.82      117.16      3.64 o
  -3  11   3       68.81       91.41      2.63 o
  -2  11   3      366.54      306.44      5.58 o
  -1  11   3       15.54       17.16      1.25 o
   0  11   3       77.73       63.43      1.96 o
   1  11   3       99.21       94.61      2.70 o
   2  11   3       26.92       34.40      2.29 o
   3  11   3      446.69      528.54     10.29 o
   4  11   3       58.93       30.19      3.15 o
   5  11   3       52.27       32.05      3.77 o
   6  11   3       40.01       48.99      4.57 o
   7  11   3       21.04       12.61      3.43 o
  -9  12   3        7.35       28.99      3.29 o
  -8  12   3       25.06       33.32      3.35 o
  -7  12   3      314.46      311.22      8.83 o
  -6  12   3      564.48      538.34     12.81 o
  -5  12   3      179.83      184.63      5.39 o
  -4  12   3       10.67        7.82      1.85 o
  -2  12   3      204.49      183.21      7.14 o
  -1  12   3     2869.90     2991.18     51.07 o
   0  12   3      278.15      307.29      5.54 o
   1  12   3      169.16      164.35      4.33 o
   2  12   3       18.50        8.68      1.63 o
   3  12   3      321.22      308.37      6.85 o
   4  12   3        7.72       24.67      3.41 o
   5  12   3      168.44      126.55      6.40 o
   6  12   3      106.25      143.72      7.08 o
  -9  13   3       31.94       45.98      4.02 o
  -8  13   3       18.37       15.65      2.86 o
  -7  13   3       97.41       79.17      6.17 o
  -6  13   3       46.48       57.99      3.91 o
  -5  13   3        8.39        7.28      1.93 o
  -4  13   3       46.63       33.99      2.71 o
  -3  13   3       49.98       43.69      2.78 o
  -2  13   3       29.41       34.50      2.19 o
  -1  13   3      304.87      286.85      6.02 o
   0  13   3      781.12      788.57     13.43 o
   1  13   3       14.48       20.66      1.97 o
   2  13   3       16.37       25.49      2.53 o
   3  13   3       76.92       91.77      4.28 o
   4  13   3      317.61      382.18     33.13 o
   5  13   3        6.81        3.65      2.62 o
   6  13   3        0.13       -1.62      2.91 o
  -8  14   3        8.63        8.36      2.72 o
  -7  14   3        3.57        9.14      2.53 o
  -6  14   3       86.61       78.04      7.20 o
  -5  14   3       28.74       25.26      2.92 o
  -4  14   3      104.32       85.96      3.87 o
  -3  14   3       31.23       36.93      3.43 o
  -2  14   3        9.85        7.57      2.57 o
  -1  14   3        0.81        3.87      1.47 o
   0  14   3      328.33      272.61      6.63 o
   1  14   3      165.45      147.57      6.58 o
   2  14   3        5.55       -0.37      1.89 o
   3  14   3      107.26       84.40      4.12 o
   4  14   3       34.42       32.01      3.96 o
   5  14   3       14.90       13.46      6.46 o
  -7  15   3       64.55       58.37      4.28 o
  -6  15   3        3.64        5.77      2.36 o
  -5  15   3        8.30       13.47      2.55 o
  -4  15   3       90.07       80.32      6.21 o
  -3  15   3      182.07      178.71      6.14 o
  -2  15   3       47.22       50.53      3.56 o
  -1  15   3        0.16        0.82      1.90 o
   0  15   3       13.54       12.24      2.41 o
   1  15   3        1.78        2.10      3.07 o
   2  15   3        1.45       -1.71      2.39 o
   3  15   3       64.93       85.39      9.70 o
   4  15   3       22.21       25.38      3.96 o
  -6  16   3        7.02        3.99      2.43 o
  -5  16   3      150.33      167.73     12.11 o
  -4  16   3       19.66       25.29      3.08 o
  -3  16   3       65.01       79.85      4.58 o
  -2  16   3       44.59       29.14      3.08 o
  -1  16   3      203.10      205.75      8.55 o
   0  16   3      137.23      180.08      7.76 o
   1  16   3        0.52       -2.26      2.48 o
   2  16   3        1.99        4.90      2.94 o
   3  16   3        0.35       -2.26      4.20 o
  -5  17   3       54.10       51.98      5.49 o
  -4  17   3       11.85        6.21      2.47 o
  -3  17   3        1.43        2.46      2.62 o
  -2  17   3       20.89       27.50      4.09 o
  -1  17   3       26.44       35.30      4.32 o
   0  17   3        7.71        5.00      2.94 o
   1  17   3       37.20       47.25     11.31 o
   2  17   3        4.54        6.46      3.20 o
 -12   0   4       78.33       81.00      4.84 o
 -11   0   4        4.87        5.39      2.24 o
 -10   0   4      244.22      264.74      7.70 o
  -9   0   4      103.09      131.57      4.72 o
  -8   0   4       92.48       84.17      3.18 o
  -7   0   4     1029.78     1024.23     18.65 o
  -6   0   4        0.00       -0.16      0.97 o
  -5   0   4     2721.99     3029.55     51.48 o
  -4   0   4     2417.26     2353.39     40.05 o
  -3   0   4     8223.90     7966.54    117.54 o
  -2   0   4      264.64      374.00      6.19 o
  -1   0   4      848.72      658.73     11.77 o
   0   0   4     3415.39     3463.37     58.33 o
   1   0   4     4149.65     5135.91     86.13 o
   2   0   4     8089.30     7653.50    145.28 o
   3   0   4       48.40       35.82      3.11 o
   4   0   4     2264.18     2328.39     45.41 o
   5   0   4       28.60       19.52      2.04 o
   6   0   4      483.99      473.32     17.29 o
   7   0   4      214.11      218.17      8.57 o
   8   0   4       12.25       21.01      5.17 o
   9   0   4       16.34        7.43      4.20 o
 -12   1   4      238.65      227.81      5.72 o
 -11   1   4       47.84       49.37      2.75 o
 -10   1   4      123.44      125.83      3.61 o
  -9   1   4     1254.53     1336.22     18.03 o
  -8   1   4      474.37      424.47      6.19 o
  -7   1   4      335.13      391.50      5.36 o
  -6   1   4      300.07      324.27      4.48 o
  -5   1   4       44.06       39.33      1.38 o
  -4   1   4      343.14      268.73      3.66 o
  -3   1   4     1831.36     1816.24     21.63 o
  -2   1   4     3407.31     3706.15     41.26 o
  -1   1   4      642.46      541.10      6.46 o
   0   1   4       54.61       68.94      1.37 o
   1   1   4      254.70      227.55      3.70 o
   2   1   4       75.16       62.28      1.56 o
   3   1   4      529.03      422.62      6.59 o
   4   1   4      335.48      330.38      5.51 o
   5   1   4      329.89      319.39      6.28 o
   6   1   4        2.12       -0.29      1.48 o
   7   1   4      166.76      181.94      8.45 o
   8   1   4      214.83      227.54     16.65 o
   9   1   4      164.82      175.80      8.34 o
 -12   2   4      102.73      114.88      6.22 o
 -11   2   4       25.84       22.29      2.00 o
 -10   2   4       10.16       12.85      1.65 o
  -9   2   4       46.14       39.10      1.95 o
  -8   2   4        1.78       -0.22      0.89 o
  -7   2   4      584.34      575.80      7.80 o
  -6   2   4       41.95       32.52      1.36 o
  -5   2   4      269.98      365.18      4.83 o
  -4   2   4     2921.54     3376.12     37.81 o
  -3   2   4     1440.93     1571.10     17.91 o
  -2   2   4      818.28      859.89     10.68 o
  -1   2   4      512.95      650.16      8.23 o
   0   2   4        5.36        5.13      0.75 o
   1   2   4     2899.72     2664.36     37.07 o
   2   2   4       19.32       63.23      1.95 o
   3   2   4      135.92      155.21      2.60 o
   4   2   4      277.81      235.87      3.79 o
   5   2   4      224.36      209.38      4.68 o
   6   2   4        1.37        0.78      1.50 o
   7   2   4       30.71       32.65      3.28 o
   8   2   4       15.50       10.18      3.20 o
   9   2   4        2.30        1.62      2.85 o
 -12   3   4       78.25       78.36      4.16 o
 -11   3   4       35.60       26.40      2.17 o
 -10   3   4        6.42        6.36      1.54 o
  -9   3   4      114.49      131.95      3.14 o
  -8   3   4       43.81       31.51      1.50 o
  -7   3   4     1220.04     1330.06     16.52 o
  -6   3   4     1738.39     1800.07     20.71 o
  -5   3   4       70.88      100.18      1.92 o
  -4   3   4       44.33       36.50      1.18 o
  -3   3   4     8481.20     8512.68    100.61 o
  -2   3   4      933.97      947.31     11.76 o
  -1   3   4     3525.49     3400.53     40.56 o
   0   3   4     1843.69     1921.58     23.18 o
   1   3   4      119.81      131.81      2.73 o
   2   3   4      103.71       90.93      2.25 o
   3   3   4      356.04      335.74      5.02 o
   4   3   4       15.96       24.04      1.26 o
   5   3   4      976.23      895.37     13.58 o
   6   3   4      886.41      874.58     14.73 o
   7   3   4        5.57        5.93      2.16 o
   8   3   4        5.36        8.88      3.31 o
 -12   4   4       16.63        9.79      2.42 o
 -11   4   4       87.68       90.75      4.32 o
 -10   4   4       18.51       14.84      1.90 o
  -9   4   4      278.34      283.81      5.49 o
  -8   4   4       18.55       18.83      1.46 o
  -7   4   4      139.10      160.80      4.52 o
  -6   4   4        2.20        6.54      0.84 o
  -5   4   4       63.65       74.29      1.66 o
  -4   4   4     3018.31     2952.67     53.94 o
  -3   4   4     2101.43     2050.77     24.73 o
  -2   4   4        2.49        3.58      1.58 o
  -1   4   4     1193.25     1229.10     22.17 o
   0   4   4      120.03      167.37      2.80 o
   1   4   4      200.23      185.00      3.08 o
   2   4   4       29.68       39.66      1.28 o
   3   4   4      390.47      424.11      6.20 o
   4   4   4      461.95      468.01      7.67 o
   5   4   4     1239.27     1158.99     21.80 o
   6   4   4      115.82      117.55      3.66 o
   7   4   4        5.54        4.85      2.24 o
   8   4   4        1.12        8.37      2.55 o
 -12   5   4        1.94       -0.89      2.06 o
 -11   5   4        4.15        1.29      1.87 o
 -10   5   4      507.72      512.83      9.74 o
  -9   5   4      634.43      611.80      9.83 o
  -8   5   4      905.32      920.87     11.96 o
  -7   5   4       26.52       26.45      1.75 o
  -6   5   4      253.33      222.57      3.53 o
  -5   5   4      442.18      299.97      4.44 o
  -4   5   4     4618.98     4832.83     60.39 o
  -3   5   4     7343.70     7680.11     98.01 o
  -2   5   4      217.05      269.72      3.94 o
  -1   5   4      310.43      268.17      4.45 o
   0   5   4     1055.59     1145.94     15.03 o
   1   5   4      478.52      394.13      7.10 o
   2   5   4      169.05      116.82      2.18 o
   3   5   4      436.32      434.68      6.86 o
   4   5   4       38.16       27.25      1.73 o
   5   5   4      102.22      113.55      5.08 o
   6   5   4       52.96       40.91      2.52 o
   7   5   4      150.86      187.03      6.53 o
   8   5   4       81.09       80.52      4.90 o
 -12   6   4       32.11       32.38      4.22 o
 -11   6   4       28.03       18.03      2.50 o
 -10   6   4      159.97      179.92      5.37 o
  -9   6   4      218.92      242.65      5.68 o
  -8   6   4       14.23       15.28      2.38 o
  -7   6   4       76.40       88.85      3.14 o
  -6   6   4       60.70       66.18      2.51 o
  -5   6   4      909.53      842.03     11.45 o
  -4   6   4       15.24       23.61      1.28 o
  -3   6   4     1173.90     1314.27     16.23 o
  -2   6   4       79.98      112.36      2.28 o
  -1   6   4      162.67      140.24      2.65 o
   0   6   4       98.91      119.44      2.37 o
   1   6   4      196.03      134.72      3.44 o
   2   6   4      683.08      800.52     10.93 o
   3   6   4      204.59      201.15      3.47 o
   4   6   4      608.70      654.72     11.24 o
   5   6   4       93.18      102.34      4.00 o
   6   6   4       22.23       34.10      2.91 o
   7   6   4       64.92       67.33      6.42 o
   8   6   4        6.63        9.82      2.60 o
 -11   7   4      201.20      200.44      7.38 o
 -10   7   4       97.86       89.35      4.85 o
  -9   7   4       52.04       57.00      4.16 o
  -8   7   4        0.47       -0.02      1.59 o
  -7   7   4      415.39      435.71      8.17 o
  -6   7   4      822.73      786.35     12.02 o
  -5   7   4      455.17      422.99      7.00 o
  -4   7   4      357.33      407.25      6.69 o
  -3   7   4     1421.72     1437.46     18.88 o
  -2   7   4      123.97      125.76      2.50 o
  -1   7   4     1055.83     1158.64     18.45 o
   0   7   4      651.92      708.75      9.10 o
   1   7   4      714.33      861.18     11.68 o
   2   7   4     1041.60     1005.32     13.51 o
   3   7   4      499.36      462.97      7.38 o
   4   7   4      190.28      141.93      4.29 o
   5   7   4      110.84      147.71      5.18 o
   6   7   4        8.95        9.22      2.22 o
   7   7   4       11.07        5.73      2.20 o
   8   7   4       43.08       65.86      5.05 o
 -11   8   4       27.79       36.18      3.71 o
 -10   8   4        4.43        5.22      2.39 o
  -9   8   4      274.82      267.12      9.03 o
  -8   8   4      614.51      643.25     12.99 o
  -7   8   4      592.58      518.40     10.65 o
  -6   8   4        6.90       11.16      1.18 o
  -5   8   4       16.46       26.12      1.74 o
  -4   8   4      639.31      515.76      9.05 o
  -3   8   4       12.00        1.00      0.60 o
  -2   8   4      328.75      349.27      5.39 o
  -1   8   4      447.96      410.54      6.14 o
   0   8   4        1.33        4.10      0.82 o
   1   8   4      252.78      248.89      4.12 o
   2   8   4       56.60       37.95      1.47 o
   3   8   4       31.13       45.47      2.10 o
   5   8   4       16.60       24.92      2.67 o
   6   8   4       15.06       23.40      4.37 o
   7   8   4      112.90      122.45      5.15 o
 -11   9   4      142.22      160.69      6.51 o
 -10   9   4      210.09      177.64      8.41 o
  -9   9   4      282.53      265.80      7.96 o
  -8   9   4       37.95       27.02      5.68 o
  -7   9   4      391.13      382.74      8.58 o
  -6   9   4      749.67      719.86     17.45 o
  -5   9   4     1987.26     1769.88     27.73 o
  -4   9   4     1351.84     1372.74     21.73 o
  -3   9   4      334.35      335.47      6.43 o
  -2   9   4     1764.09     1849.48     24.19 o
  -1   9   4      100.73       81.86      1.90 o
   0   9   4      689.81      594.48      8.49 o
   1   9   4       80.64       67.25      1.92 o
   2   9   4       38.24       41.89      1.78 o
   3   9   4        6.44        1.20      1.43 o
   4   9   4      339.82      334.42      8.64 o
   5   9   4      377.84      324.76      8.58 o
   6   9   4      194.42      233.48      7.20 o
   7   9   4        5.01       15.82      3.54 o
 -10  10   4        1.17        6.11      2.53 o
  -9  10   4       93.80       96.61      5.86 o
  -8  10   4       88.50       70.24      6.27 o
  -7  10   4       60.63       58.91      3.39 o
  -6  10   4      112.79      123.77      4.21 o
  -5  10   4      370.53      310.06      7.35 o
  -4  10   4       41.03       46.74      2.67 o
  -3  10   4       59.46       39.12      2.13 o
  -2  10   4       18.45       28.23      1.50 o
  -1  10   4      128.04      154.62      2.81 o
   0  10   4      512.32      503.21      7.47 o
   1  10   4      123.65      107.18      2.94 o
   2  10   4      193.64      217.69      4.71 o
   3  10   4      161.97      119.62      4.01 o
   4  10   4      620.11      673.48     15.05 o
   5  10   4        0.01       -0.46      2.39 o
   6  10   4        6.07        1.85      4.36 o
   7  10   4        4.03        3.38      2.94 o
 -10  11   4       12.51       17.07      3.08 o
  -9  11   4       20.38       20.05      2.91 o
  -8  11   4        4.87        2.81      2.42 o
  -7  11   4       16.46       16.46      3.57 o
  -6  11   4      123.81      111.79      4.17 o
  -5  11   4      188.91      217.95      5.78 o
  -4  11   4      680.92      636.11     14.00 o
  -3  11   4      325.39      318.98      6.48 o
  -2  11   4      241.82      241.57      7.16 o
  -1  11   4       31.22       34.38      1.48 o
   0  11   4      245.53      277.62      4.77 o
   1  11   4       34.86       44.03      2.00 o
   2  11   4       54.88       58.66      4.15 o
   3  11   4       17.52       42.65      3.10 o
   4  11   4      133.93      164.84      5.71 o
   5  11   4       19.43       15.66      3.18 o
   6  11   4       13.17       12.12      3.20 o
  -9  12   4        5.64       13.28      4.26 o
  -8  12   4       19.91       23.05      3.00 o
  -7  12   4      506.21      493.63     12.25 o
  -6  12   4       55.36       53.67      4.26 o
  -5  12   4       13.54        7.37      1.85 o
  -4  12   4      161.12      202.93      6.22 o
  -3  12   4      141.78      134.64      3.78 o
  -2  12   4       22.42       11.66      1.90 o
  -1  12   4      670.99      600.99     10.61 o
   0  12   4       71.96       95.09      2.70 o
   1  12   4      335.58      267.73      5.61 o
   2  12   4      165.00      160.83      4.17 o
   3  12   4      151.47      163.18      5.57 o
   4  12   4      133.14       79.32      6.30 o
   5  12   4       53.68       75.69      5.47 o
   6  12   4        1.16        0.54      2.85 o
  -9  13   4        0.89       -0.05      2.36 o
  -8  13   4       56.12       58.31      4.21 o
  -7  13   4      106.18      113.46      5.03 o
  -6  13   4      127.64      114.80      4.91 o
  -5  13   4       47.82       34.77      2.82 o
  -4  13   4      100.13       87.27      4.43 o
  -3  13   4        0.35       -1.32      1.32 o
  -2  13   4       20.79       21.74      1.99 o
  -1  13   4      225.28      232.59      5.33 o
   0  13   4       21.30       29.93      2.41 o
   1  13   4      319.76      275.49      5.90 o
   2  13   4        0.41        0.12      2.24 o
   3  13   4       71.15       70.55      9.21 o
   4  13   4       17.02       34.48      3.99 o
   5  13   4       88.49       73.81      6.30 o
  -8  14   4       32.99       30.96      3.47 o
  -7  14   4       96.74       76.74      4.77 o
  -6  14   4       10.96        9.41      2.67 o
  -5  14   4       42.97       46.15      3.55 o
  -4  14   4      374.83      406.87      9.26 o
  -3  14   4       21.54       25.26      2.42 o
  -2  14   4       18.23       26.83      3.59 o
  -1  14   4        3.50        2.88      1.69 o
   0  14   4      176.51      192.02      5.38 o
   1  14   4       32.51       50.39      4.42 o
   2  14   4        0.45       -2.02      2.02 o
   3  14   4        3.45        4.64      2.62 o
   4  14   4       16.61       38.23      9.86 o
  -7  15   4       33.12       32.32      5.26 o
  -6  15   4      128.80      113.59      5.50 o
  -5  15   4       59.20       73.57      4.47 o
  -4  15   4        1.56        2.81      2.11 o
  -3  15   4        0.00       -0.62      2.80 o
  -2  15   4      129.76      126.12      7.60 o
  -1  15   4      157.88      164.53      5.10 o
   0  15   4      399.27      458.12     13.92 o
   1  15   4      109.57      124.62     14.71 o
   2  15   4        0.66        1.62      4.20 o
   3  15   4       39.48       48.80      7.11 o
  -6  16   4       56.07       52.59      4.10 o
  -5  16   4        0.22        4.09      2.79 o
  -4  16   4        0.87       23.42      2.95 o
  -3  16   4       22.28       22.26      3.02 o
  -2  16   4       16.14       14.73      2.61 o
  -1  16   4        4.31        1.12      2.62 o
   0  16   4       59.73       55.75      5.17 o
   1  16   4       60.16       75.13      5.57 o
   2  16   4        2.34        1.62      4.52 o
  -4  17   4       11.42       15.14      2.76 o
  -3  17   4        7.78        0.25      4.69 o
  -2  17   4      114.01      112.54      6.81 o
  -1  17   4      133.05      143.59      9.05 o
   0  17   4      205.33      245.39     18.58 o
   1  17   4       17.27       14.22      5.17 o
 -13   1   5       83.66       85.24      3.62 o
 -12   1   5        5.42        4.58      1.83 o
 -11   1   5        3.33        2.87      1.45 o
 -10   1   5      250.91      228.78      4.51 o
  -9   1   5       77.40       84.57      2.55 o
  -8   1   5      545.59      583.36      8.07 o
  -7   1   5      406.99      310.02      4.78 o
  -6   1   5      325.95      331.43      5.38 o
  -5   1   5      602.54      488.40      6.24 o
  -4   1   5      477.06      371.54      4.86 o
  -3   1   5      213.27      222.58      3.16 o
  -2   1   5      753.97      771.88      9.13 o
  -1   1   5     2669.40     2500.46     27.99 o
   0   1   5     1784.97     1769.98     23.09 o
   1   1   5     1384.96     1291.44     21.44 o
   2   1   5       85.89      129.43      3.08 o
   3   1   5      103.86      104.69      2.80 o
   4   1   5      846.55      841.51     16.14 o
   5   1   5      302.79      284.06      6.95 o
   6   1   5      159.51      150.05      4.81 o
   7   1   5        1.30       -0.95      1.98 o
   8   1   5        0.65        4.75      3.08 o
 -13   2   5       40.25       43.35      3.47 o
 -12   2   5       27.82       26.73      2.48 o
 -11   2   5       82.88       78.13      3.08 o
 -10   2   5      260.53      245.27      5.21 o
  -9   2   5     1057.38     1045.44     14.45 o
  -8   2   5     1334.45     1192.46     15.11 o
  -7   2   5       46.70       40.54      1.57 o
  -6   2   5      457.60      515.97      6.65 o
  -5   2   5        5.07        4.88      0.79 o
  -4   2   5     2689.39     2837.58     34.12 o
  -3   2   5     1551.17     1458.02     16.71 o
  -2   2   5     2215.29     2137.48     25.81 o
  -1   2   5      102.37      155.72      2.45 o
   0   2   5       39.98       19.26      1.12 o
   1   2   5       66.18       60.11      1.86 o
   2   2   5     2066.52     2183.31     42.38 o
   3   2   5      896.22      778.26     12.91 o
   4   2   5      360.95      376.01      7.13 o
   5   2   5      504.01      512.01     10.90 o
   6   2   5       89.32       56.32      5.31 o
   7   2   5        2.67        2.61      2.17 o
   8   2   5       26.63       23.59      3.99 o
 -12   3   5      183.47      183.82      6.02 o
 -11   3   5       27.54       23.94      2.05 o
 -10   3   5      241.72      261.02      5.35 o
  -9   3   5        4.28        4.52      1.40 o
  -8   3   5      271.32      242.00      5.34 o
  -7   3   5      808.32      749.43      9.84 o
  -6   3   5       24.05       40.14      1.48 o
  -5   3   5       73.77       51.37      1.60 o
  -4   3   5      709.04      533.58      6.67 o
  -3   3   5       71.02       62.46      1.56 o
  -2   3   5      523.22      456.61      6.12 o
  -1   3   5     1114.54     1260.77     15.58 o
   0   3   5     1117.78     1107.26     14.98 o
   1   3   5     1055.70     1075.44     15.75 o
   2   3   5       54.55       75.50      2.17 o
   3   3   5      576.42      554.64      9.69 o
   4   3   5      233.74      244.72      5.25 o
   5   3   5      105.62      104.73      4.99 o
   6   3   5        5.96        3.12      3.53 o
   7   3   5       21.35       27.68      3.89 o
   8   3   5       25.72       29.05      4.09 o
 -12   4   5        7.49        4.04      2.22 o
 -11   4   5        6.25        9.41      2.14 o
 -10   4   5       28.09       18.14      1.82 o
  -9   4   5      840.81      860.19     13.11 o
  -8   4   5      963.84      969.91     12.57 o
  -7   4   5      250.29      257.00      4.11 o
  -6   4   5      372.53      391.61      5.91 o
  -5   4   5      983.06     1062.52     12.60 o
  -4   4   5      333.93      254.14      3.88 o
  -3   4   5     3464.69     3829.39     45.70 o
  -2   4   5      547.32      512.43      6.83 o
  -1   4   5      450.50      486.49      6.90 o
   0   4   5      148.38      171.10      2.90 o
   1   4   5      216.80      200.26      3.80 o
   2   4   5      342.41      258.53      4.75 o
   3   4   5      273.19      361.06      6.84 o
   4   4   5        0.94        0.26      1.26 o
   5   4   5      428.65      406.89      8.85 o
   6   4   5      123.60      107.79      5.93 o
   7   4   5       29.64       23.46      3.89 o
   8   4   5       41.91       36.44      7.76 o
 -12   5   5       33.10       29.39      2.97 o
 -11   5   5       56.09       61.51      3.63 o
 -10   5   5      105.53      101.27      4.51 o
  -9   5   5       54.71       58.95      2.94 o
  -8   5   5       98.50       99.85      2.37 o
  -7   5   5       12.59        8.58      1.02 o
  -6   5   5      616.81      600.85      8.61 o
  -5   5   5      705.83      626.14      8.80 o
  -4   5   5     1671.21     1855.39     24.07 o
  -3   5   5     1163.01     1393.44     17.24 o
  -2   5   5     2078.70     2331.10     28.21 o
  -1   5   5     1706.59     1754.85     22.73 o
   0   5   5       92.35      149.99      2.77 o
   1   5   5      513.64      484.28      6.94 o
   2   5   5       21.61       17.70      1.30 o
   3   5   5        0.42       -0.56      1.11 o
   4   5   5        0.46        0.93      1.32 o
   5   5   5      162.30      178.78      5.09 o
   6   5   5       98.40      114.67      9.86 o
   7   5   5       30.36       44.67      4.55 o
 -12   6   5       57.43       78.35      4.16 o
 -11   6   5      187.49      187.11      5.70 o
 -10   6   5      127.14      131.04      4.51 o
  -9   6   5      205.01      204.36      5.13 o
  -8   6   5      120.77      112.84      3.45 o
  -7   6   5      312.76      345.09      5.53 o
  -6   6   5       43.07       27.99      1.29 o
  -5   6   5      408.65      377.75      6.23 o
  -4   6   5     1534.22     1403.02     17.61 o
  -3   6   5      163.72      185.30      3.13 o
  -2   6   5       59.22       75.73      1.81 o
  -1   6   5      688.70      689.93      9.55 o
   0   6   5      669.36      635.18      8.89 o
   1   6   5      239.44      216.35      3.64 o
   2   6   5      665.11      660.20     10.30 o
   3   6   5      422.82      478.01     10.07 o
   4   6   5      564.25      476.18      8.87 o
   5   6   5      227.52      217.51      5.75 o
   6   6   5        1.28        2.86      2.11 o
   7   6   5        8.29       15.26      3.31 o
 -12   7   5       12.64       13.99      4.55 o
 -11   7   5        1.17       -1.09      2.22 o
 -10   7   5        2.96        0.37      2.17 o
  -9   7   5      252.69      230.99      6.32 o
  -8   7   5      367.71      327.32      7.68 o
  -7   7   5        1.94        0.76      1.03 o
  -6   7   5       19.53       38.25      1.82 o
  -5   7   5      212.22      262.85      5.77 o
  -4   7   5      516.38      408.62      6.13 o
  -3   7   5      287.65      315.47      4.70 o
  -2   7   5      230.66      262.67      4.29 o
  -1   7   5       42.53       37.81      1.73 o
   0   7   5       48.68       32.93      1.94 o
   1   7   5      556.96      564.90     12.02 o
   2   7   5      999.77      954.21     13.21 o
   3   7   5      371.30      348.03      6.26 o
   4   7   5       83.30      105.02      5.08 o
   5   7   5       12.92       10.61      1.93 o
   6   7   5       11.48        8.39      2.41 o
   7   7   5       39.28       45.60      3.89 o
 -11   8   5       56.61       55.41      4.23 o
 -10   8   5        0.61       -0.11      2.05 o
  -9   8   5      302.83      299.22      8.57 o
  -8   8   5     1086.99     1127.77     20.96 o
  -7   8   5      536.69      500.53     13.02 o
  -6   8   5      414.38      434.51      7.88 o
  -5   8   5      102.60       89.85      2.63 o
  -4   8   5      531.29      638.68     10.97 o
  -3   8   5     1170.81     1176.73     16.89 o
  -2   8   5     1691.03     1704.57     22.39 o
  -1   8   5      384.63      368.47      7.09 o
   0   8   5        0.30       -0.26      0.82 o
   1   8   5      182.90      180.89      3.13 o
   2   8   5      750.66      750.65     11.66 o
   3   8   5      980.99      988.36     16.34 o
   4   8   5       97.67      117.91      5.05 o
   5   8   5        5.84        1.77      1.68 o
   6   8   5        0.25       -1.71      1.71 o
   7   8   5        0.02        1.74      2.27 o
 -11   9   5       74.73       72.04      4.96 o
 -10   9   5      186.12      208.98      7.13 o
  -9   9   5       21.67       23.36      4.02 o
  -8   9   5      116.88      137.04      7.69 o
  -7   9   5        0.36       -1.60      1.60 o
  -6   9   5       43.92       45.87      2.42 o
  -5   9   5      379.66      400.66      9.93 o
  -4   9   5      283.59      263.43      5.51 o
  -3   9   5        2.05        0.87      0.84 o
  -2   9   5     1324.26     1392.55     18.58 o
  -1   9   5      139.87      106.28      2.50 o
   0   9   5       29.20       31.22      1.51 o
   1   9   5       48.99       52.85      1.84 o
   2   9   5        9.42       16.69      1.70 o
   3   9   5        9.97        7.70      1.98 o
   4   9   5       36.80       32.80      2.54 o
   5   9   5      103.57      131.12      4.55 o
   6   9   5        0.09       -1.59      1.72 o
 -11  10   5       96.67      112.48      7.69 o
 -10  10   5       16.18       15.53      2.92 o
  -9  10   5       24.56       20.25      3.04 o
  -8  10   5        6.62        2.61      2.83 o
  -7  10   5       65.56       71.24      3.66 o
  -6  10   5      591.97      548.50     11.32 o
  -5  10   5      144.90      153.73      4.11 o
  -4  10   5      187.05      203.87      6.72 o
  -3  10   5       56.14       54.91      2.54 o
  -2  10   5       84.10       92.69      2.51 o
  -1  10   5      315.25      300.84      5.03 o
   0  10   5     1200.97     1144.98     15.60 o
   1  10   5       84.78       85.25      2.38 o
   2  10   5      105.12       69.21      3.75 o
   3  10   5       10.92        7.15      2.09 o
   4  10   5       30.09       26.90      2.86 o
   5  10   5       54.28       41.27      4.08 o
   6  10   5      160.14      217.98      7.80 o
 -10  11   5      218.15      238.62     13.96 o
  -9  11   5       79.67       65.76      4.34 o
  -8  11   5      100.82       79.69      4.58 o
  -7  11   5      104.04       87.63      4.66 o
  -6  11   5        2.23       -0.07      1.64 o
  -5  11   5      322.67      298.44      7.21 o
  -4  11   5      891.15      858.82     14.58 o
  -3  11   5        8.71        4.88      1.47 o
  -2  11   5      750.99      725.68     12.45 o
  -1  11   5      208.25      205.56      4.19 o
   0  11   5       25.23       20.27      1.89 o
   1  11   5      125.89      104.71      4.48 o
   2  11   5      478.72      489.84     11.57 o
   3  11   5       36.05       47.80      3.35 o
   4  11   5       89.82       83.75      4.48 o
   5  11   5       14.26       18.03      3.87 o
 -10  12   5        0.48       -0.25      2.48 o
  -9  12   5       18.96        7.89      2.67 o
  -8  12   5        0.56       -1.31      2.09 o
  -7  12   5       27.77       21.82      4.46 o
  -6  12   5        4.97        6.26      2.17 o
  -5  12   5       21.69       31.08      3.00 o
  -4  12   5       35.53       29.37      2.18 o
  -3  12   5       48.63       44.75      2.48 o
  -2  12   5      237.88      218.39      5.12 o
  -1  12   5       19.38       25.50      2.04 o
   0  12   5      168.84      201.34      4.20 o
   1  12   5      112.51       94.88      3.25 o
   2  12   5       22.34       22.30      2.67 o
   3  12   5       34.70       42.21      3.46 o
   4  12   5        9.84       11.34      3.56 o
   5  12   5      107.33      115.69      6.51 o
  -9  13   5       21.14       27.02      3.36 o
  -8  13   5       30.05       28.61      4.76 o
  -7  13   5        4.06        5.67      2.41 o
  -6  13   5        1.65       -0.38      2.15 o
  -5  13   5       45.11       37.38      3.03 o
  -4  13   5       38.18       43.39      2.93 o
  -3  13   5        1.48        0.03      1.38 o
  -2  13   5       35.78       45.15      2.74 o
  -1  13   5      327.91      312.49      7.40 o
   0  13   5      361.34      339.60      7.80 o
   1  13   5       46.00       62.32      3.69 o
   2  13   5        3.80        8.72      3.28 o
   3  13   5       14.92       13.76      2.94 o
   4  13   5       20.00       13.89      3.26 o
  -8  14   5        6.88        4.98      2.60 o
  -7  14   5       79.39       79.44      4.90 o
  -6  14   5        4.69       12.88      2.91 o
  -5  14   5        1.03       -0.36      2.04 o
  -4  14   5        5.15        3.23      1.87 o
  -3  14   5        0.01       -2.16      2.16 o
  -2  14   5      139.27      137.42      4.09 o
  -1  14   5       18.38        7.24      1.96 o
   0  14   5       41.43       42.93      3.40 o
   1  14   5      149.35      180.64     12.28 o
   2  14   5        1.09        7.11      4.20 o
   3  14   5        3.24        2.87      2.80 o
  -7  15   5        7.74        3.30      2.47 o
  -6  15   5       35.13       33.26      3.41 o
  -5  15   5      128.31      117.45      6.07 o
  -4  15   5      223.94      252.61     10.32 o
  -3  15   5       10.55       13.68      2.24 o
  -2  15   5       13.59       18.08      2.69 o
  -1  15   5        8.80        4.34      2.16 o
   0  15   5        2.50        8.73      4.52 o
   1  15   5       27.94       26.50      5.82 o
   2  15   5      120.31       90.50      9.05 o
  -6  16   5       29.70       25.46      3.42 o
  -5  16   5       34.22       36.52      3.60 o
  -4  16   5      117.46      125.32     10.57 o
  -3  16   5        3.20        0.54      2.17 o
  -2  16   5       10.29        8.27      2.41 o
  -1  16   5      121.55      158.89     16.00 o
   0  16   5       60.15       58.50      7.76 o
   1  16   5       30.60       39.43      6.79 o
  -4  17   5       69.84       99.21     11.73 o
  -3  17   5       30.12       40.88      3.65 o
  -2  17   5       17.96       17.59      3.77 o
  -1  17   5        1.34        2.75      2.97 o
 -13   0   6      609.27      609.01     14.86 o
 -12   0   6      386.59      412.96     10.94 o
 -11   0   6        0.23        4.19      2.15 o
 -10   0   6      134.75      144.98      4.56 o
  -9   0   6       20.32       15.76      2.33 o
  -8   0   6      940.49      900.33     19.22 o
  -7   0   6     3589.98     3388.86    102.62 o
  -6   0   6     1584.85     1962.29     30.23 o
  -5   0   6     1341.49     1251.59     19.69 o
  -4   0   6        2.02        1.39      0.95 o
  -3   0   6        4.57        5.07      1.02 o
  -2   0   6     1848.77     1793.61     30.91 o
  -1   0   6     1083.82      878.15     15.81 o
   0   0   6      149.50      100.57      2.81 o
   1   0   6       95.34       78.30      2.38 o
   2   0   6      437.38      410.02     12.32 o
   3   0   6      191.36      178.71      7.07 o
   4   0   6      198.23      138.89      6.63 o
   5   0   6      452.62      421.38     13.48 o
   6   0   6       21.73       20.79      3.88 o
   7   0   6       70.01       69.81      8.08 o
 -13   1   6      158.92      157.38      4.84 o
 -12   1   6       22.80       26.65      2.51 o
 -11   1   6       13.26       15.21      1.66 o
 -10   1   6        0.63       -0.24      1.22 o
  -9   1   6       90.83       86.39      2.63 o
  -8   1   6      224.86      206.34      4.00 o
  -7   1   6       71.23       70.88      2.06 o
  -6   1   6      345.32      320.43      4.58 o
  -5   1   6        4.76        2.63      0.80 o
  -4   1   6      736.62      788.46      9.52 o
  -3   1   6     2135.98     2107.51     22.59 o
  -2   1   6     1127.05     1052.72     12.95 o
  -1   1   6      117.68       92.25      1.89 o
   0   1   6     3270.69     3274.51     39.24 o
   1   1   6     1126.31     1153.90     16.88 o
   2   1   6       88.90      101.45      2.71 o
   3   1   6      944.21      876.74     16.77 o
   4   1   6       95.51       86.80      4.06 o
   5   1   6        3.20        3.59      1.77 o
   6   1   6       61.92       52.13      3.85 o
   7   1   6       12.63       15.28      3.54 o
 -13   2   6      109.60      111.83      5.05 o
 -12   2   6        5.74        6.95      1.89 o
 -11   2   6       33.80       38.77      3.18 o
 -10   2   6      655.82      679.86     10.17 o
  -9   2   6        3.38        2.40      1.22 o
  -8   2   6       99.48      106.46      2.67 o
  -7   2   6      717.19      763.36     10.05 o
  -6   2   6        3.13        0.35      0.81 o
  -5   2   6       63.80       80.38      1.85 o
  -4   2   6       40.00       55.67      1.65 o
  -3   2   6        4.27        3.78      0.79 o
  -2   2   6      281.86      321.48      4.32 o
  -1   2   6       10.97       10.79      0.76 o
   0   2   6       11.01       14.33      1.15 o
   1   2   6       28.21       22.98      1.49 o
   2   2   6      149.48      160.56      3.46 o
   3   2   6       40.14       50.76      2.82 o
   4   2   6      515.11      516.58     14.04 o
   5   2   6       29.88       22.49      2.71 o
   6   2   6        9.22        7.26      4.36 o
   7   2   6       54.23       65.76     11.47 o
 -13   3   6       21.01       21.04      2.93 o
 -12   3   6        9.96       33.14      3.03 o
 -11   3   6       52.91       55.70      2.73 o
 -10   3   6        5.99       10.18      1.50 o
  -9   3   6      755.54      874.44     12.35 o
  -8   3   6       81.48       96.11      2.37 o
  -7   3   6       22.56       42.45      2.07 o
  -6   3   6      374.98      582.82      7.85 o
  -5   3   6     5853.58     5954.62     66.41 o
  -4   3   6       28.01       46.72      1.89 o
  -3   3   6      534.04      763.32      9.90 o
  -2   3   6       55.21       47.43      1.57 o
  -1   3   6      131.53      122.17      2.07 o
   0   3   6       14.57        2.28      0.91 o
   1   3   6        9.92        7.19      1.09 o
   2   3   6        2.10       11.85      1.28 o
   3   3   6      355.87      318.72      6.35 o
   4   3   6       17.71       16.92      2.47 o
   5   3   6       94.92       77.75      4.54 o
   6   3   6        8.64       40.70      4.22 o
   7   3   6        8.69       14.06      3.66 o
 -12   4   6       73.22       67.71      3.99 o
 -11   4   6       63.49       59.26      3.55 o
 -10   4   6       13.81       16.91      2.04 o
  -9   4   6       83.73       84.63      3.23 o
  -8   4   6        2.06        0.71      0.97 o
  -7   4   6       61.39       48.88      1.73 o
  -6   4   6     1947.74     1979.54     24.04 o
  -5   4   6      897.87     1034.16     14.52 o
  -4   4   6        1.64        3.21      0.80 o
  -3   4   6        0.08        1.31      0.78 o
  -2   4   6      615.18      601.57      8.02 o
  -1   4   6      908.25     1109.36     15.75 o
   0   4   6      599.79      538.91      8.57 o
   1   4   6      278.11      317.32      5.62 o
   2   4   6       30.20       23.55      1.52 o
   3   4   6      441.37      483.35      8.83 o
   4   4   6        0.19        1.67      1.59 o
   5   4   6       33.86       29.23      3.77 o
   6   4   6        3.13        5.64      2.85 o
   7   4   6       62.82       75.07      6.03 o
 -12   5   6       26.41       32.58      3.15 o
 -11   5   6       59.70       58.15      4.71 o
 -10   5   6        9.54        9.73      1.89 o
  -9   5   6      127.64      134.23      3.61 o
  -8   5   6       10.80       11.91      1.27 o
  -7   5   6       97.92      110.29      2.44 o
  -6   5   6      328.73      309.79      5.06 o
  -5   5   6     1789.83     2042.80     26.54 o
  -4   5   6      103.04       85.85      2.18 o
  -3   5   6      621.26      639.43      8.49 o
  -2   5   6      613.75      548.44      7.42 o
  -1   5   6      946.21     1052.53     14.16 o
   0   5   6        8.79       31.79      1.25 o
   1   5   6       31.93       48.47      2.41 o
   2   5   6       54.56       55.95      2.22 o
   3   5   6      422.45      457.27      8.53 o
   4   5   6      147.80      129.90      5.27 o
   5   5   6       24.64       23.76      5.82 o
   6   5   6        1.14        1.33      2.71 o
   7   5   6        0.02        2.34      2.85 o
 -12   6   6       73.45      113.61      4.67 o
 -11   6   6        0.25       -1.96      1.96 o
 -10   6   6       37.06       36.09      2.87 o
  -9   6   6       92.95       94.47      4.52 o
  -8   6   6      333.28      314.55      5.97 o
  -7   6   6     2263.76     2305.85     32.80 o
  -6   6   6     1070.52     1093.16     14.89 o
  -5   6   6      304.65      274.49      4.55 o
  -4   6   6     1464.94     1510.97     21.58 o
  -3   6   6      429.52      490.92      6.82 o
  -2   6   6     1681.68     1699.31     22.25 o
  -1   6   6     1834.73     1680.89     22.01 o
   1   6   6        2.94        5.08      1.28 o
   2   6   6        7.13        5.98      1.21 o
   3   6   6      305.61      295.24      6.14 o
   4   6   6      359.50      380.76      9.54 o
   5   6   6       89.72       83.20      7.76 o
   6   6   6       36.67       66.59      5.49 o
 -12   7   6       10.28       12.44      2.97 o
 -11   7   6       96.22      100.53      5.35 o
 -10   7   6        1.61       -0.91      2.07 o
  -9   7   6        0.14        0.15      2.08 o
  -8   7   6      125.58      121.51      5.18 o
  -7   7   6      356.33      353.80      6.45 o
  -6   7   6      595.02      501.03      8.37 o
  -5   7   6      469.09      489.56      7.32 o
  -4   7   6      218.52      204.98      3.65 o
  -3   7   6        2.15       -0.16      0.86 o
  -2   7   6      150.84      101.52      2.37 o
  -1   7   6       92.70      107.82      2.46 o
   0   7   6      506.13      439.06      6.63 o
   1   7   6      385.80      435.03      7.36 o
   2   7   6      159.21      159.42      4.09 o
   3   7   6        5.84        6.94      1.79 o
   4   7   6      200.94      185.98      6.02 o
   5   7   6       15.39       21.67      3.54 o
   6   7   6       28.04       32.00      4.11 o
 -11   8   6        3.00        1.48      2.30 o
 -10   8   6       92.99       95.15      5.15 o
  -9   8   6      190.50      181.97      6.40 o
  -8   8   6      103.67      102.43      4.11 o
  -7   8   6       30.06       25.14      2.02 o
  -6   8   6       11.25       11.97      1.41 o
  -5   8   6      344.45      306.24      5.72 o
  -4   8   6      909.39      842.81     12.58 o
  -3   8   6      673.44      642.33      9.87 o
  -2   8   6      390.59      395.52      8.20 o
  -1   8   6       64.43      107.19      2.52 o
   0   8   6     1270.37     1239.76     16.71 o
   1   8   6     1350.18     1205.76     19.57 o
   2   8   6      628.86      660.78     13.02 o
   3   8   6        0.20        1.48      1.80 o
   4   8   6       19.63       19.73      2.67 o
   5   8   6        9.42       18.05      3.54 o
   6   8   6        7.17        8.73      3.20 o
 -11   9   6       73.31       73.25      4.79 o
 -10   9   6        6.35        4.34      2.56 o
  -9   9   6       53.40       54.12      3.92 o
  -8   9   6       49.19       46.14      3.48 o
  -7   9   6      146.12      136.71      4.85 o
  -6   9   6     1393.43     1397.67     20.69 o
  -5   9   6      899.16      909.55     15.27 o
  -4   9   6      184.08      172.81      5.52 o
  -3   9   6      852.91      902.65     13.48 o
  -2   9   6       31.22       15.79      1.37 o
  -1   9   6      225.62      201.31      3.82 o
   0   9   6      126.52      124.82      3.20 o
   1   9   6       47.23       46.77      2.42 o
   2   9   6      125.61      162.42      7.14 o
   3   9   6       37.88       41.54      3.23 o
   4   9   6       14.85       26.03      3.01 o
   5   9   6        0.63        1.05      6.79 o
 -11  10   6        0.80       -1.53      2.57 o
 -10  10   6        0.05        1.35      2.41 o
  -9  10   6       74.33       69.32      9.79 o
  -8  10   6       29.98       40.03      3.35 o
  -7  10   6      114.55      124.44      4.99 o
  -6  10   6       39.72       28.86      2.54 o
  -5  10   6       26.41       38.24      2.35 o
  -4  10   6        0.05        0.79      1.38 o
  -3  10   6       25.61       20.87      1.89 o
  -2  10   6      518.27      495.15      8.12 o
  -1  10   6      120.07      110.80      2.95 o
   0  10   6      133.03      129.77      4.77 o
   1  10   6      419.62      417.30      9.01 o
   2  10   6      437.17      388.34      9.83 o
   3  10   6        7.44       16.02      2.93 o
   4  10   6        3.28        3.61      2.11 o
   5  10   6       27.10       26.19      3.17 o
 -10  11   6        8.50        9.34      2.79 o
  -9  11   6      124.00      145.86      5.97 o
  -8  11   6      129.99      115.69      5.16 o
  -7  11   6       83.70       79.66      6.06 o
  -6  11   6      126.66      133.00      4.53 o
  -5  11   6        0.04       -0.05      1.44 o
  -4  11   6      166.90      184.10      4.68 o
  -3  11   6       77.63       61.94      2.80 o
  -2  11   6      771.09      740.68     12.84 o
  -1  11   6       24.11       21.58      1.65 o
   0  11   6       25.66       36.19      2.59 o
   1  11   6       42.09       45.54      3.23 o
   2  11   6       89.01       54.09      3.84 o
   3  11   6       40.40       67.48      6.53 o
   4  11   6       35.89       35.72      3.41 o
   5  11   6        5.77        8.40      4.52 o
 -10  12   6       54.57       58.96      4.47 o
  -9  12   6        0.22       22.62      5.49 o
  -8  12   6       15.27       13.93      2.73 o
  -7  12   6       32.16       29.06      3.16 o
  -6  12   6        1.43       -0.98      1.98 o
  -5  12   6      145.30      134.87      4.54 o
  -4  12   6       52.83       66.30      3.07 o
  -2  12   6      150.32      162.69      4.34 o
  -1  12   6       43.44       62.91      2.87 o
   1  12   6      116.59      106.37      4.52 o
   2  12   6       15.10       10.52      2.36 o
   3  12   6        1.35        1.11      3.62 o
   4  12   6       26.41       44.12      4.57 o
  -9  13   6        7.65        6.14      2.60 o
  -8  13   6       29.47       29.70      3.47 o
  -7  13   6       86.67       59.45      4.19 o
  -6  13   6      237.57      234.03     11.59 o
  -5  13   6      730.10      746.81     16.85 o
  -4  13   6      126.86      132.12      4.58 o
  -3  13   6      148.23      177.30      4.79 o
  -2  13   6        1.42        1.47      1.55 o
  -1  13   6      256.09      267.60      6.67 o
   0  13   6      123.90      128.28      6.26 o
   1  13   6       25.03       32.41      3.87 o
   2  13   6        4.00        4.10      2.41 o
   3  13   6       52.67       44.11      4.57 o
  -8  14   6       10.73       18.45      3.08 o
  -7  14   6        1.05        3.67      2.48 o
  -6  14   6       97.07       84.68      4.91 o
  -5  14   6      134.35      159.02      6.09 o
  -4  14   6       77.52       90.83      4.48 o
  -3  14   6       95.20      109.79      4.39 o
  -2  14   6       12.75       11.16      2.19 o
  -1  14   6        0.90       -2.25      2.25 o
   0  14   6        4.31        1.29      5.82 o
   1  14   6      217.73      215.87     12.77 o
   2  14   6      116.60      117.00      9.05 o
  -7  15   6       19.27       17.05      2.97 o
  -6  15   6       30.12       52.46      4.14 o
  -5  15   6       39.68       34.93      3.88 o
  -4  15   6        0.15        4.44      2.41 o
  -3  15   6        4.93        3.08      2.22 o
  -2  15   6       29.34       44.03      3.59 o
  -1  15   6        2.43       13.53      3.31 o
   0  15   6        1.70        3.01      2.85 o
   1  15   6       79.29       92.76      9.37 o
  -5  16   6       70.40       71.45      6.86 o
  -4  16   6      129.88      144.61      8.20 o
  -3  16   6       33.05       32.57      4.71 o
  -2  16   6       38.66       50.88      3.96 o
  -1  16   6        2.67        2.26      4.52 o
   0  16   6       53.79       42.02      6.79 o
 -13   1   7        1.08        2.14      2.51 o
 -12   1   7        7.72       10.31      1.86 o
 -11   1   7       13.13       11.30      1.94 o
 -10   1   7       67.14       69.75      2.63 o
  -9   1   7      183.14      192.74      3.95 o
  -8   1   7      412.77      417.66      6.63 o
  -7   1   7      764.13      676.12      9.65 o
  -6   1   7       11.52       24.41      1.44 o
  -5   1   7      145.65      162.23      2.88 o
  -4   1   7       94.18      111.57      2.12 o
  -3   1   7       19.63       23.07      1.07 o
  -2   1   7     1034.24      993.28     13.41 o
  -1   1   7      829.93      751.85     11.07 o
   0   1   7      139.21      101.34      2.71 o
   1   1   7       93.71       56.08      3.64 o
   2   1   7       74.74       83.16      3.94 o
   3   1   7      126.21      154.33      4.80 o
   4   1   7      174.84      133.27      5.41 o
   5   1   7       34.35       31.47      2.82 o
   6   1   7        5.38        2.51      2.85 o
 -13   2   7      205.00      185.21      6.09 o
 -12   2   7       78.09       76.80      4.15 o
 -11   2   7      141.33      132.16      5.43 o
 -10   2   7       30.77       37.05      2.05 o
  -9   2   7      455.86      417.31      6.77 o
  -8   2   7     1033.64      935.73     13.01 o
  -7   2   7      709.93      660.59      9.48 o
  -6   2   7        0.70        0.07      0.94 o
  -5   2   7      584.70      529.46      7.22 o
  -4   2   7        7.38        3.20      0.88 o
  -3   2   7       72.24       81.68      1.88 o
  -2   2   7      957.42      990.95     12.37 o
  -1   2   7        0.04        0.65      0.81 o
   0   2   7        0.12        1.97      1.10 o
   1   2   7       23.87       12.40      1.35 o
   2   2   7      219.21      203.90      5.52 o
   3   2   7       32.59       38.61      2.79 o
   4   2   7      137.16      136.85      5.22 o
   5   2   7       17.24        6.63      2.74 o
   6   2   7       77.79       90.79      7.92 o
 -13   3   7        5.74       10.33      2.62 o
 -12   3   7      108.02      112.48      6.76 o
 -11   3   7      197.37      193.90      5.77 o
 -10   3   7       12.48       13.59      1.57 o
  -9   3   7        1.77        0.03      1.30 o
  -8   3   7     1358.08     1304.21     19.06 o
  -7   3   7     1457.34     1340.81     17.85 o
  -6   3   7     3242.17     3154.95     39.95 o
  -5   3   7      330.68      284.66      4.71 o
  -4   3   7      153.65      189.33      3.71 o
  -3   3   7      801.69      846.00     12.45 o
  -2   3   7     1847.01     1820.87     21.99 o
  -1   3   7     3952.06     3827.40     52.03 o
   0   3   7     2298.93     2264.05     34.95 o
   1   3   7      356.07      327.79      6.42 o
   2   3   7      105.02       90.06      3.55 o
   3   3   7      211.57      210.79      8.49 o
   4   3   7      745.64      693.65     19.09 o
   5   3   7      417.24      370.36     12.45 o
   6   3   7       22.56       22.97      3.89 o
 -13   4   7       84.18       84.21      5.74 o
 -12   4   7        0.19        0.36      2.17 o
 -11   4   7        3.60        0.05      1.89 o
 -10   4   7       25.09       27.83      2.42 o
  -9   4   7      545.92      529.89      8.20 o
  -8   4   7      311.91      281.17      4.96 o
  -7   4   7       41.69       56.09      2.07 o
  -6   4   7      103.33       72.78      2.30 o
  -5   4   7       44.91       27.30      1.68 o
  -4   4   7      142.18      146.60      3.17 o
  -3   4   7      271.02      308.21      5.29 o
  -2   4   7      217.23      193.52      3.70 o
  -1   4   7      934.51      864.81     11.52 o
   0   4   7      519.30      555.52      9.76 o
   1   4   7      195.46      184.05      4.28 o
   2   4   7       63.47       64.22      2.69 o
   3   4   7        6.25        0.16      1.62 o
   4   4   7        0.55        0.18      3.39 o
   5   4   7       76.50       82.00      5.94 o
   6   4   7      107.14       99.73      6.74 o
 -12   5   7      215.34      216.62      6.50 o
 -11   5   7       82.46       73.17      4.11 o
 -10   5   7      290.64      303.59      8.19 o
  -9   5   7      340.56      324.18      6.30 o
  -8   5   7      230.35      240.61      4.47 o
  -7   5   7      106.65      105.99      2.83 o
  -6   5   7      984.78      992.67     14.67 o
  -5   5   7      125.34      118.85      2.87 o
  -4   5   7      723.69      769.31     11.55 o
  -3   5   7      878.40      833.78     12.35 o
  -2   5   7       33.92       34.76      2.29 o
  -1   5   7        6.40        1.71      0.85 o
   0   5   7      195.56      247.34      5.23 o
   1   5   7       27.89       31.04      1.99 o
   2   5   7       57.45       58.21      2.66 o
   3   5   7        6.81        8.70      1.87 o
   4   5   7       33.78       25.11      3.64 o
   5   5   7       35.66       28.70      5.33 o
   6   5   7       12.39       14.62      3.54 o
 -12   6   7        0.38       -0.60      2.02 o
 -11   6   7        0.03        0.02      1.93 o
 -10   6   7      229.07      233.97      7.74 o
  -9   6   7      330.45      305.19      7.57 o
  -8   6   7       10.09        9.23      1.66 o
  -7   6   7      114.23      116.60      3.54 o
  -6   6   7      726.12      681.53     10.58 o
  -5   6   7       45.16       44.50      2.48 o
  -4   6   7      121.76      135.37      3.09 o
  -3   6   7       96.72       79.56      2.31 o
  -2   6   7       40.28       56.62      2.86 o
  -1   6   7       18.18       27.19      1.91 o
   0   6   7      754.98      652.40     11.33 o
   1   6   7      704.35      755.72     12.98 o
   2   6   7      135.24      122.63      3.61 o
   3   6   7       41.38       62.68      4.91 o
   4   6   7       59.52       61.45      5.03 o
   5   6   7       12.40       21.87      5.33 o
 -12   7   7        1.10       -1.73      2.30 o
 -11   7   7      133.59      147.73      5.97 o
 -10   7   7       52.47       42.47      3.67 o
  -9   7   7       20.38       17.66      2.73 o
  -8   7   7       59.13       56.04      2.80 o
  -7   7   7      124.69      165.99      6.19 o
  -6   7   7      107.91      106.90      3.34 o
  -5   7   7        9.31        6.60      1.15 o
  -4   7   7       12.45       15.32      1.49 o
  -3   7   7        3.16        5.13      1.12 o
  -2   7   7        0.57        0.69      0.99 o
  -1   7   7      826.29      751.79     11.40 o
   0   7   7      512.08      644.84     11.31 o
   1   7   7        4.43        8.35      1.54 o
   2   7   7       25.51       15.43      2.00 o
   3   7   7       14.22       10.41      2.14 o
   4   7   7       39.56       42.02      6.46 o
   5   7   7      162.42      166.10     13.09 o
 -12   8   7       37.28       25.20      3.48 o
 -11   8   7       88.67      101.92      5.60 o
 -10   8   7       26.08       19.43      3.03 o
  -9   8   7      102.00       98.83      5.15 o
  -8   8   7      203.18      198.85      5.78 o
  -7   8   7       22.99       25.46      2.03 o
  -6   8   7      101.57      103.31      3.42 o
  -5   8   7       87.26       87.23      3.04 o
  -4   8   7       74.03       93.86      2.62 o
  -3   8   7      114.07      104.90      3.57 o
  -2   8   7      172.36      168.03      3.70 o
  -1   8   7        2.59        3.79      1.30 o
   0   8   7      109.11      123.27      3.56 o
   1   8   7       92.09       89.24      3.20 o
   2   8   7        0.28        2.91      1.92 o
   3   8   7       15.20       24.16      2.79 o
   4   8   7       14.22       14.88      3.72 o
   5   8   7        0.43       -1.22      2.62 o
 -11   9   7       31.14       19.54      3.22 o
 -10   9   7       17.41       18.88      5.00 o
  -9   9   7       91.05       77.01      4.70 o
  -8   9   7        0.63        3.68      2.09 o
  -7   9   7       26.98       19.19      2.36 o
  -6   9   7      153.40      142.14      4.04 o
  -5   9   7        2.39       -0.69      1.35 o
  -4   9   7        4.65        5.13      1.74 o
  -3   9   7       83.99       86.35      2.62 o
  -2   9   7      268.08      222.72      4.48 o
  -1   9   7     1204.84     1230.52     20.04 o
   0   9   7      277.97      308.00      6.47 o
   1   9   7       34.54       23.01      2.67 o
   2   9   7       25.94       40.27      3.23 o
   3   9   7       27.72       36.75      4.01 o
   4   9   7        7.26       10.58      3.31 o
 -11  10   7      228.38      220.79     10.98 o
 -10  10   7       14.67       11.03      3.36 o
  -9  10   7      126.07      129.97      5.46 o
  -8  10   7      138.82      145.27      5.72 o
  -7  10   7       34.13       25.03      3.23 o
  -6  10   7       88.21       96.74      3.49 o
  -5  10   7      447.78      498.65      9.44 o
  -4  10   7      233.05      274.15      6.04 o
  -3  10   7      372.92      335.36      6.86 o
  -2  10   7      205.92      216.46      5.02 o
  -1  10   7       42.51       42.92      2.46 o
   0  10   7       49.80       47.06      2.89 o
   1  10   7      102.80      121.18      4.72 o
   2  10   7        4.72        4.07      2.11 o
   3  10   7      134.00      147.61      5.65 o
   4  10   7       22.30       36.10      4.34 o
 -10  11   7       93.53       98.25      5.94 o
  -9  11   7      366.67      363.10     16.18 o
  -8  11   7       71.65       81.59      4.79 o
  -7  11   7       94.26       70.43      4.41 o
  -6  11   7      119.92      105.37      4.17 o
  -5  11   7      152.58      157.78      5.10 o
  -4  11   7      351.76      371.51      7.63 o
  -3  11   7      557.22      571.48     10.47 o
  -2  11   7        2.00        3.29      1.49 o
  -1  11   7       74.65       82.63      3.70 o
   0  11   7       90.62       77.11      4.39 o
   1  11   7       47.07       45.41      3.42 o
   2  11   7       71.70       99.15      4.72 o
   3  11   7       63.27       89.85      4.83 o
   4  11   7        4.32        1.05      3.39 o
  -9  12   7       11.07        8.47      2.79 o
  -8  12   7        8.04        7.59      2.55 o
  -7  12   7        1.04       -2.55      2.55 o
  -6  12   7       97.01       94.97      6.77 o
  -5  12   7       79.67       79.07      3.90 o
  -4  12   7       49.81       33.22      2.42 o
  -3  12   7        6.37        8.31      1.75 o
  -2  12   7       19.44       15.79      1.87 o
  -1  12   7       19.39       20.55      3.43 o
   0  12   7       21.71       15.64      3.31 o
   1  12   7      271.70      299.85      8.51 o
   2  12   7       13.20        9.07      2.41 o
   3  12   7       22.56       19.50      2.86 o
  -9  13   7       24.61       34.23      3.73 o
  -8  13   7       16.91       23.39      3.22 o
  -7  13   7        0.95        2.10      2.25 o
  -6  13   7        4.67        2.59      2.24 o
  -5  13   7        5.72        6.41      2.81 o
  -4  13   7       43.67       47.33      2.88 o
  -3  13   7      305.94      291.33      6.53 o
  -2  13   7      212.27      228.36      8.91 o
  -1  13   7        2.87       10.00      3.08 o
   0  13   7       13.99       40.21      4.34 o
   1  13   7       33.86       24.76      4.20 o
   2  13   7        6.02        7.33      2.43 o
  -8  14   7        2.13       -1.90      2.43 o
  -7  14   7       21.64       23.02      3.17 o
  -6  14   7      127.54      123.80      5.41 o
  -5  14   7       35.72       40.72      3.60 o
  -4  14   7      117.50      113.19      5.20 o
  -3  14   7       24.36       15.38      2.32 o
  -2  14   7        3.80        0.13      2.75 o
  -1  14   7        4.35        3.34      2.85 o
   0  14   7       40.96       61.79      5.24 o
   1  14   7        0.23        2.59      2.94 o
  -6  15   7       45.89       38.42      3.72 o
  -5  15   7       66.29       77.57      4.79 o
  -4  15   7      183.60      209.06      8.67 o
  -3  15   7       59.95       64.59      4.34 o
  -2  15   7        6.98        7.76      6.79 o
  -1  15   7        2.14        2.62      3.07 o
   0  15   7       24.02       21.08      3.89 o
  -4  16   7        9.40        9.23      2.67 o
  -3  16   7       16.21       20.42      3.89 o
 -13   0   8      166.74      196.83      8.68 o
 -12   0   8      369.09      342.77      9.56 o
 -11   0   8       83.55       84.28      4.71 o
 -10   0   8       13.62        8.49      1.96 o
  -9   0   8      404.13      408.08      8.87 o
  -8   0   8       99.07      149.86      5.47 o
  -7   0   8     1009.49      991.02     17.93 o
  -6   0   8     1639.11     1433.63     24.95 o
  -5   0   8       71.73       73.03      2.71 o
  -4   0   8      474.48      451.83      9.19 o
  -3   0   8       87.00       84.45      3.23 o
  -2   0   8      554.01      448.64     14.71 o
  -1   0   8     2255.28     2375.06     46.47 o
   0   0   8     1620.58     1508.60     38.75 o
   1   0   8      246.75      194.25      7.65 o
   2   0   8      167.51      150.17     10.83 o
   3   0   8      281.12      246.45      9.47 o
   4   0   8      177.62      147.13      7.20 o
   5   0   8       90.18      109.24     10.02 o
 -13   1   8       41.89       35.57      4.14 o
 -12   1   8       16.65       15.96      2.14 o
 -11   1   8      376.52      383.00      6.30 o
 -10   1   8      198.55      182.31      3.74 o
  -9   1   8       70.76       65.82      2.35 o
  -8   1   8      136.18      157.85      3.24 o
  -7   1   8        7.70        7.80      1.17 o
  -6   1   8       10.26        5.78      1.02 o
  -5   1   8      836.10      809.12     10.39 o
  -4   1   8      263.59      217.92      3.49 o
  -3   1   8      182.13      170.52      3.37 o
  -2   1   8       10.37       20.39      1.27 o
  -1   1   8       39.90       43.92      2.05 o
   0   1   8      361.64      376.43      8.45 o
   1   1   8      458.92      426.64      9.44 o
   2   1   8      793.01      858.96     16.92 o
   3   1   8      120.85      101.19      6.20 o
   4   1   8        1.94        1.39      2.19 o
   5   1   8        2.05        4.09      2.85 o
 -13   2   8      100.59       89.93      4.19 o
 -12   2   8       17.55       23.81      2.79 o
 -11   2   8      218.21      224.38      5.41 o
 -10   2   8      184.95      197.24      4.22 o
  -9   2   8        1.20        1.90      1.23 o
  -8   2   8       54.05       48.04      2.08 o
  -7   2   8     1024.00     1007.59     13.86 o
  -6   2   8      610.60      606.26      8.77 o
  -5   2   8      425.34      375.66      5.42 o
  -4   2   8      106.06       94.58      2.23 o
  -3   2   8      315.04      341.39      5.29 o
  -2   2   8       22.44       41.04      2.82 o
  -1   2   8       68.28       55.80      2.56 o
   0   2   8       78.36       92.07      2.86 o
   1   2   8       23.69       42.80      3.64 o
   2   2   8       11.86        9.83      2.05 o
   3   2   8       73.64       83.68      4.03 o
   4   2   8        4.81        7.78      5.17 o
   5   2   8        0.28       -0.24      2.62 o
 -13   3   8       37.93       45.08      3.57 o
 -12   3   8       11.69       11.61      2.45 o
 -11   3   8      125.04      135.99      4.89 o
 -10   3   8        0.16       -0.59      1.28 o
  -9   3   8      221.77      251.14      4.79 o
  -8   3   8        2.12        1.96      1.17 o
  -7   3   8       13.69       11.53      1.33 o
  -6   3   8       33.70       27.47      1.57 o
  -5   3   8        0.12       -0.20      1.01 o
  -4   3   8        3.59        3.87      1.11 o
  -3   3   8        4.93        3.27      0.95 o
  -2   3   8       21.21       34.75      1.67 o
  -1   3   8        4.86        9.88      1.37 o
   0   3   8       57.63       46.34      2.26 o
   1   3   8       31.55       43.20      2.82 o
   2   3   8        6.37       12.31      2.09 o
   3   3   8       89.84       81.28      4.60 o
   4   3   8       74.17       78.17      7.27 o
   5   3   8        3.70        1.06      4.69 o
 -13   4   8       54.67       48.51      3.71 o
 -12   4   8      391.97      437.17     10.14 o
 -11   4   8        2.17        0.55      2.00 o
 -10   4   8       40.16       38.24      2.54 o
  -9   4   8      100.70      101.99      2.90 o
  -8   4   8      641.50      648.46      9.58 o
  -7   4   8       44.36       55.72      2.31 o
  -6   4   8       95.13       84.68      2.57 o
  -5   4   8      896.90      867.59     12.99 o
  -4   4   8      414.84      472.78      7.69 o
  -3   4   8      612.92      592.88      9.24 o
  -2   4   8      297.40      286.62      4.57 o
  -1   4   8      220.26      202.14      4.66 o
   0   4   8       54.59       48.37      2.98 o
   1   4   8      143.78      129.87      4.43 o
   2   4   8       90.45      105.54      5.18 o
   3   4   8       40.61       27.30      3.66 o
   4   4   8       40.42       27.41      3.99 o
   5   4   8       84.91       94.34      6.63 o
 -12   5   8        2.44        2.34      2.25 o
 -11   5   8       10.15        8.26      2.43 o
 -10   5   8      293.60      281.70      7.19 o
  -9   5   8        5.32        3.08      1.49 o
  -8   5   8      251.60      259.90      5.88 o
  -7   5   8      117.82      125.05      3.22 o
  -6   5   8      499.33      490.64      8.09 o
  -5   5   8      447.55      448.50      7.48 o
  -4   5   8      175.17      166.48      3.58 o
  -3   5   8      492.00      545.95      8.65 o
  -2   5   8      620.51      549.12      8.69 o
  -1   5   8       71.36       64.68      2.67 o
   0   5   8      817.17      821.24     13.99 o
   1   5   8      433.58      449.44      8.54 o
   2   5   8       37.12       26.92      2.86 o
   3   5   8        0.57       -0.97      2.51 o
   4   5   8        1.58        3.18      5.33 o
   5   5   8        6.84        0.32      2.94 o
 -12   6   8      204.07      214.71      6.58 o
 -11   6   8       49.30       52.93      4.16 o
 -10   6   8       43.62       51.21      3.84 o
  -9   6   8        3.34        3.17      1.77 o
  -8   6   8      149.74      142.44      4.15 o
  -7   6   8      230.10      237.74      5.71 o
  -6   6   8      172.33      194.62      5.32 o
  -5   6   8      563.60      558.05      8.97 o
  -4   6   8        4.70        8.00      1.82 o
  -3   6   8      119.35      153.63      3.48 o
  -2   6   8       29.13       27.24      1.65 o
  -1   6   8       15.06       17.05      1.67 o
   0   6   8       32.83       41.16      2.44 o
   1   6   8      187.13      169.05      4.39 o
   2   6   8       20.90       24.53      9.21 o
   3   6   8       44.84       39.48      4.32 o
   4   6   8       14.64       15.09      6.46 o
   5   6   8       21.76       32.94      4.45 o
 -12   7   8        0.17        5.14      3.51 o
 -11   7   8       74.60       64.42      4.75 o
 -10   7   8      215.79      214.37      7.15 o
  -9   7   8        9.65       10.48      2.48 o
  -8   7   8       17.67       24.43      3.02 o
  -7   7   8      855.58      876.01     17.38 o
  -6   7   8      550.93      525.88      9.75 o
  -5   7   8      427.19      411.90      7.07 o
  -4   7   8       17.88       15.20      1.44 o
  -3   7   8      388.11      346.99      6.12 o
  -2   7   8      104.41      121.14      3.77 o
  -1   7   8        5.16        4.79      1.50 o
   0   7   8      369.20      340.36      6.95 o
   1   7   8      201.39      224.72      5.76 o
   2   7   8       67.06       69.92     10.83 o
   3   7   8      100.93      106.70      6.05 o
   4   7   8      216.42      220.48      9.25 o
 -11   8   8       61.34       73.18      4.91 o
 -10   8   8      293.05      302.92      9.02 o
  -9   8   8      161.01      142.05      7.35 o
  -8   8   8        6.16       26.18      4.85 o
  -7   8   8      314.59      299.12      6.56 o
  -6   8   8        3.71        7.54      1.70 o
  -5   8   8      129.66      125.96      4.13 o
  -4   8   8     1436.28     1535.42     22.17 o
  -3   8   8      177.72      133.25      3.33 o
  -2   8   8      558.20      679.15     11.99 o
  -1   8   8        0.00       -0.54      1.35 o
   1   8   8       16.33       17.12      2.41 o
   2   8   8      337.27      371.19      9.68 o
   3   8   8      136.63      135.95     14.06 o
   4   8   8        0.56        5.11      2.85 o
 -11   9   8       26.56       25.44      4.85 o
 -10   9   8      177.96      166.46      6.47 o
  -9   9   8       58.09       64.47      4.41 o
  -8   9   8        6.88        3.59      2.22 o
  -7   9   8       30.61       35.01      3.03 o
  -6   9   8       39.21       32.72      2.35 o
  -5   9   8        9.10        7.25      1.67 o
  -4   9   8      618.34      547.09     10.20 o
  -3   9   8       69.82       63.15      2.87 o
  -2   9   8       69.87       74.37      3.08 o
  -1   9   8       67.17       59.51      2.86 o
   0   9   8       77.48       59.69      3.59 o
   1   9   8       12.95        8.17      2.17 o
   2   9   8       53.60       57.81      3.91 o
   3   9   8       84.46      102.46      6.28 o
 -11  10   8       14.47        9.23      2.79 o
 -10  10   8        1.78       -0.73      2.41 o
  -9  10   8       47.30       65.36      4.52 o
  -8  10   8       39.49       42.89      3.67 o
  -7  10   8        0.02        0.97      2.05 o
  -6  10   8       38.88       53.08      2.94 o
  -5  10   8      498.12      516.36     10.91 o
  -4  10   8      392.40      372.64      7.64 o
  -3  10   8       93.56      106.65      3.52 o
  -2  10   8      110.94       90.15      4.02 o
  -1  10   8       46.47       59.66      5.37 o
   0  10   8       38.01       46.24      4.26 o
   1  10   8       20.24       19.40      3.66 o
   2  10   8       68.75       59.10      3.91 o
   3  10   8       98.20      106.15      7.43 o
 -10  11   8       26.18       22.15      4.31 o
  -9  11   8       42.52       47.91      4.04 o
  -8  11   8        0.17       -2.16      2.16 o
  -7  11   8      177.46      174.45      6.57 o
  -6  11   8       70.32       59.79      3.97 o
  -5  11   8      181.78      197.23      5.14 o
  -4  11   8       15.01       19.73      2.12 o
  -3  11   8       77.86       93.65      3.47 o
  -2  11   8        4.73        3.08      2.17 o
  -1  11   8       77.63       73.01      5.37 o
   0  11   8       20.20       20.41      2.79 o
   1  11   8       70.79       82.86      6.75 o
   2  11   8       27.67       20.35      2.86 o
  -9  12   8       89.95       95.58      5.53 o
  -8  12   8       58.08       67.70      6.28 o
  -7  12   8       44.87       44.52      3.72 o
  -6  12   8       70.73       65.07      4.22 o
  -5  12   8       23.68       22.45      2.52 o
  -4  12   8      222.80      226.51      5.65 o
  -3  12   8       66.22       70.16      5.00 o
  -2  12   8        2.82        1.78      2.51 o
  -1  12   8        8.59       10.33      3.08 o
   0  12   8        6.49        2.93      3.39 o
   1  12   8       24.00       25.73      3.89 o
   2  12   8       69.73       91.86      5.02 o
  -8  13   8       20.88       24.42      3.42 o
  -7  13   8        0.02       -1.94      2.29 o
  -6  13   8       22.76       20.45      2.97 o
  -5  13   8       14.25       14.39      2.73 o
  -4  13   8        0.56        0.19      1.81 o
  -3  13   8        4.96       -0.26      2.85 o
  -2  13   8      156.55      182.14      8.00 o
  -1  13   8       61.92       74.53      5.71 o
   0  13   8        5.42        5.98      2.97 o
   1  13   8       14.41       12.24      3.54 o
  -7  14   8       26.67       22.54      3.22 o
  -6  14   8        0.86        2.02      2.41 o
  -5  14   8      116.96      129.21      5.59 o
  -4  14   8      285.92      308.46      9.00 o
  -3  14   8      341.33      374.73     12.80 o
  -2  14   8       76.62       87.53      6.28 o
  -1  14   8       74.19       69.26     14.06 o
   0  14   8        5.66        5.64      3.31 o
  -5  15   8       32.88       39.99      4.52 o
  -4  15   8        4.45        3.52      4.69 o
  -3  15   8       12.61        8.68      3.31 o
  -2  15   8       63.81       49.49      5.14 o
 -13   1   9       84.20       90.68      4.41 o
 -12   1   9      102.91       92.78      3.50 o
 -11   1   9      380.40      364.35      6.46 o
 -10   1   9       21.52       21.46      1.70 o
  -9   1   9        0.96       -1.11      1.11 o
  -8   1   9       27.44       14.49      1.38 o
  -7   1   9      399.37      419.85      6.22 o
  -6   1   9      922.58      857.30     11.15 o
  -5   1   9      839.76      852.12     11.25 o
  -4   1   9       26.73       18.71      1.33 o
  -3   1   9       47.39       60.75      2.11 o
  -2   1   9       67.43       47.09      2.20 o
  -1   1   9      225.95      225.28      6.03 o
   0   1   9      101.47       93.86      5.65 o
   1   1   9      364.60      374.28      8.87 o
   2   1   9        1.13       -1.68      1.71 o
   3   1   9        0.31        2.34      2.99 o
   4   1   9        4.11        3.75      2.85 o
 -13   2   9       26.18       24.72      2.65 o
 -12   2   9        1.76        1.24      1.92 o
 -11   2   9        4.17       -0.20      1.41 o
 -10   2   9       29.24       33.81      2.06 o
  -9   2   9      176.44      141.55      3.64 o
  -8   2   9        1.56       -1.02      1.02 o
  -7   2   9      116.10      122.51      3.54 o
  -6   2   9        0.10        0.34      1.05 o
  -5   2   9      353.81      313.30      5.20 o
  -4   2   9      257.29      232.37      5.35 o
  -3   2   9      274.40      275.49      4.57 o
  -2   2   9        3.48        5.88      1.39 o
  -1   2   9       75.41       62.95      3.35 o
   0   2   9      491.86      526.29     11.43 o
   1   2   9      635.88      601.29     24.31 o
   2   2   9        0.19        0.98      2.04 o
   3   2   9       27.50       23.19      3.03 o
   4   2   9        0.00        3.30      2.85 o
 -13   3   9       42.19       44.20      3.58 o
 -12   3   9      286.23      308.13      9.00 o
 -11   3   9      191.75      213.40      5.55 o
 -10   3   9       77.01       81.00      3.88 o
  -9   3   9       54.90       66.54      2.59 o
  -8   3   9       26.85       22.17      1.69 o
  -7   3   9      612.64      596.30      8.91 o
  -6   3   9      936.44      921.38     13.93 o
  -5   3   9      631.02      583.73      8.56 o
  -4   3   9       68.64       63.83      2.03 o
  -2   3   9      511.08      554.04     10.00 o
  -1   3   9      825.84      711.86     12.38 o
   0   3   9      183.88      207.49      8.35 o
   1   3   9      281.65      296.36      7.57 o
   2   3   9        0.88       -0.24      2.04 o
   3   3   9       18.40       31.28      7.11 o
   4   3   9        7.47       12.66      3.43 o
 -12   4   9       25.64       31.40      3.14 o
 -11   4   9      129.06      153.40      5.28 o
 -10   4   9      174.61      202.20      5.26 o
  -9   4   9        8.25        3.07      1.47 o
  -8   4   9      706.58      693.07     10.36 o
  -7   4   9      117.97       97.07      2.93 o
  -6   4   9       41.06       52.26      2.28 o
  -5   4   9      486.67      486.98      8.08 o
  -4   4   9      708.92      655.76      9.40 o
  -3   4   9      373.45      384.53      5.95 o
  -2   4   9      153.84      210.79      4.88 o
  -1   4   9       53.90       29.16      2.12 o
   0   4   9       51.89       39.02      3.01 o
   1   4   9      377.82      377.83     10.19 o
   2   4   9       53.24       42.13      3.55 o
   3   4   9       12.71       13.74      3.56 o
   4   4   9       12.20        8.69      3.31 o
 -12   5   9       52.15       52.69      3.70 o
 -11   5   9       44.24       40.54      3.18 o
 -10   5   9        7.94        7.04      1.81 o
  -9   5   9       20.49       28.47      2.58 o
  -8   5   9      294.02      299.48      6.63 o
  -7   5   9       29.78       23.55      1.79 o
  -6   5   9      259.83      265.06      5.20 o
  -5   5   9      141.11      152.72      3.59 o
  -4   5   9        0.05       -0.95      1.11 o
  -3   5   9        5.83        4.51      1.20 o
  -2   5   9      374.55      333.13      6.82 o
  -1   5   9      640.27      692.00     15.06 o
   0   5   9      554.50      525.58     11.36 o
   1   5   9       20.15       20.03      3.43 o
   2   5   9       38.21       47.19      4.57 o
   3   5   9        6.75        4.20      2.74 o
   4   5   9        3.54       -1.55      2.62 o
 -12   6   9        1.53       19.02      3.89 o
 -11   6   9        0.69        0.49      2.27 o
 -10   6   9        0.02       -1.92      1.92 o
  -9   6   9       38.83       40.98      2.93 o
  -8   6   9      337.28      319.69      6.96 o
  -7   6   9      880.93      853.98     14.76 o
  -6   6   9      177.75      223.82      5.73 o
  -5   6   9       46.16       43.73      2.18 o
  -4   6   9      200.75      213.67      4.41 o
  -3   6   9       93.39      112.83      3.52 o
  -2   6   9        7.40        4.44      1.48 o
  -1   6   9       12.75       30.12      2.21 o
   0   6   9       88.35      111.57      3.94 o
   1   6   9       20.51       26.68      4.08 o
   2   6   9        2.24       -0.18      2.39 o
   3   6   9        0.42        0.90      2.85 o
 -12   7   9       83.23       85.92      5.41 o
 -11   7   9       15.63       15.02      2.99 o
 -10   7   9       20.47       20.72      2.95 o
  -9   7   9       51.62       42.72      5.73 o
  -8   7   9        6.28       11.16      2.09 o
  -7   7   9      254.12      247.06      5.78 o
  -6   7   9     1056.79     1142.02     18.94 o
  -5   7   9       69.58       55.36      3.82 o
  -4   7   9      108.28      114.51      3.13 o
  -3   7   9      840.90      743.70     13.03 o
  -2   7   9      235.45      239.25      5.56 o
  -1   7   9        8.92        9.58      2.05 o
   0   7   9        0.02        2.83      1.62 o
   1   7   9        1.00        0.60      2.59 o
   2   7   9       72.90       77.15      5.70 o
   3   7   9       52.92       68.29      6.46 o
 -11   8   9       23.87       28.53      4.13 o
 -10   8   9       73.73       67.81      4.60 o
  -9   8   9        1.75        0.89      2.16 o
  -8   8   9       20.76       24.81      2.57 o
  -7   8   9      108.72      102.09      3.99 o
  -6   8   9        0.40       -1.43      1.43 o
  -5   8   9      267.79      304.87      6.57 o
  -4   8   9      753.92      756.69     15.93 o
  -3   8   9       34.68       35.26      2.59 o
  -2   8   9       76.22       78.65      3.21 o
  -1   8   9        0.01        0.82      1.60 o
   0   8   9       31.81       31.99      2.95 o
   1   8   9       88.88       91.82      5.66 o
   2   8   9      193.76      184.25      8.22 o
   3   8   9        7.94        9.95      3.31 o
 -11   9   9        1.31        0.63      2.38 o
 -10   9   9       22.30       21.01      3.73 o
  -9   9   9      210.69      202.76      7.02 o
  -8   9   9      100.35       99.60      5.10 o
  -7   9   9        0.08        2.55      1.77 o
  -5   9   9      437.55      404.42      8.17 o
  -4   9   9      185.75      203.65      5.05 o
  -3   9   9       62.13       67.05      3.54 o
  -2   9   9        0.01        0.97      1.57 o
  -1   9   9        6.69        4.02      1.72 o
   0   9   9       31.90       41.96      3.35 o
   1   9   9       80.52       67.35      5.26 o
   2   9   9       65.05       80.19     10.18 o
 -10  10   9       21.93       21.84      3.29 o
  -9  10   9        2.94        4.82      2.67 o
  -8  10   9       70.60       63.64      4.38 o
  -7  10   9       44.96       40.93      5.23 o
  -6  10   9       24.99       26.04      2.62 o
  -5  10   9        6.13        2.92      1.64 o
  -4  10   9       23.48       34.67      2.94 o
  -3  10   9        7.89        9.21      2.41 o
  -2  10   9      107.66      110.93      4.97 o
  -1  10   9      118.71      140.01      5.32 o
   0  10   9       30.86       32.20      3.23 o
   1  10   9        1.95        1.23      2.22 o
   2  10   9        6.72        7.40      4.69 o
 -10  11   9       29.07       23.13      3.40 o
  -9  11   9      213.04      222.09      7.71 o
  -8  11   9      115.53      119.59      5.57 o
  -7  11   9        6.59        3.45      2.43 o
  -6  11   9       15.14       18.54      2.51 o
  -5  11   9       99.10      104.76      4.29 o
  -4  11   9      162.39      130.33      5.41 o
  -3  11   9      421.37      406.42     10.87 o
  -2  11   9       69.53       87.37      5.93 o
  -1  11   9       37.55       53.18      6.46 o
   0  11   9       21.05       11.99      3.39 o
   1  11   9       12.41        9.10      2.55 o
  -9  12   9       16.13       23.02      3.37 o
  -8  12   9       98.05      125.33      8.63 o
  -7  12   9      179.37      207.41      7.44 o
  -6  12   9      113.90      105.53      9.41 o
  -5  12   9        7.75        7.08      2.90 o
  -4  12   9       15.56       17.41      3.43 o
  -3  12   9       61.49       43.76      5.36 o
  -2  12   9      198.93      220.42     11.64 o
  -1  12   9       33.04       41.41      7.60 o
   0  12   9       63.38       54.64      5.17 o
  -8  13   9        1.48       -1.25      2.36 o
  -7  13   9        0.29        1.62      2.43 o
  -6  13   9        1.25        9.86      2.79 o
  -5  13   9        6.80        6.04      3.17 o
  -4  13   9        2.16        6.68      5.33 o
  -3  13   9       10.94       11.96      3.43 o
  -2  13   9       23.86       33.06      4.32 o
  -1  13   9       10.32       -1.97      2.85 o
  -6  14   9       40.28       39.14      3.79 o
  -5  14   9       14.29        8.89      4.85 o
  -4  14   9        0.97       -2.85      2.85 o
  -3  14   9       28.44       37.97      4.68 o
 -13   0  10       32.70       29.43      7.47 o
 -12   0  10      384.31      434.90     11.50 o
 -11   0  10      673.14      719.15     16.48 o
 -10   0  10      162.29      159.41      5.78 o
  -9   0  10       22.58       27.10      2.59 o
  -8   0  10      107.90       90.87      3.55 o
  -7   0  10      118.01      132.26      5.83 o
  -6   0  10     1473.09     1411.67     24.89 o
  -5   0  10      237.95      219.60      5.45 o
  -4   0  10       80.67       48.62      3.09 o
  -3   0  10       14.60       16.79      3.08 o
  -2   0  10       16.24        4.79      2.62 o
  -1   0  10       20.58       34.86      4.52 o
   0   0  10     1021.14     1105.95     49.77 o
   1   0  10       50.24       35.23      6.14 o
   2   0  10       20.04       21.65      5.17 o
   3   0  10      112.32      146.41     10.99 o
 -13   1  10        3.59        3.42      2.90 o
 -12   1  10        3.21       -0.29      1.69 o
 -11   1  10       61.40       60.70      2.96 o
 -10   1  10      321.85      317.22      5.82 o
  -9   1  10      417.66      400.86      6.35 o
  -8   1  10        1.57        2.78      1.17 o
  -7   1  10        0.30       -1.01      1.01 o
  -6   1  10       92.45       89.18      2.36 o
  -5   1  10      550.48      553.71      8.26 o
  -4   1  10     1247.28     1261.22     18.92 o
  -3   1  10        6.64        5.15      1.44 o
  -2   1  10        7.52        4.52      1.81 o
  -1   1  10       34.50       30.81      2.74 o
   0   1  10      290.48      291.62      7.64 o
   1   1  10        5.10        9.30      3.08 o
   2   1  10      183.46      217.20      9.14 o
   3   1  10        2.10        1.97      5.17 o
 -12   2  10       90.24       72.57      3.70 o
 -11   2  10       25.73       20.62      2.39 o
 -10   2  10       54.42       55.13      2.53 o
  -9   2  10        4.68        1.32      1.25 o
  -8   2  10       46.34       36.87      2.12 o
  -7   2  10       24.20       25.59      1.55 o
  -6   2  10      106.78       86.89      2.58 o
  -5   2  10        0.07        2.19      1.11 o
  -4   2  10        0.91        3.87      1.11 o
  -3   2  10       74.20       73.35      2.99 o
  -2   2  10        4.03        1.52      1.73 o
  -1   2  10       21.70       28.76      2.73 o
   0   2  10      173.85      142.14      7.71 o
   1   2  10        0.20        0.97      3.50 o
   2   2  10       26.67       21.01      5.17 o
   3   2  10       29.32       23.73      4.09 o
 -12   3  10      140.93      143.81      5.46 o
 -11   3  10       39.59       33.17      3.87 o
 -10   3  10       24.38       28.27      2.45 o
  -9   3  10       17.65       20.51      1.88 o
  -8   3  10      289.34      304.24      5.55 o
  -7   3  10      204.48      159.69      3.83 o
  -6   3  10        3.82        3.66      1.21 o
  -5   3  10        0.17       -0.29      1.06 o
  -4   3  10        3.77        0.47      1.04 o
  -3   3  10       13.50       19.45      1.85 o
  -2   3  10       11.80       19.22      2.29 o
  -1   3  10      167.17      154.56      5.10 o
   0   3  10        3.28        2.86      2.30 o
   1   3  10        0.19        0.51      2.16 o
   2   3  10        8.04        9.86      3.20 o
   3   3  10        1.91        3.12      3.08 o
 -12   4  10        1.19       -2.06      2.14 o
 -11   4  10       89.39       88.82      4.57 o
 -10   4  10       45.55       42.07      2.75 o
  -9   4  10        7.66        5.30      1.75 o
  -8   4  10        0.53       -1.39      1.39 o
  -7   4  10      205.59      225.62      4.79 o
  -6   4  10      362.79      358.37      6.57 o
  -5   4  10      141.47      139.40      3.25 o
  -4   4  10        9.75        6.71      1.61 o
  -3   4  10      242.21      254.86      5.75 o
  -2   4  10       41.03       33.74      2.30 o
  -1   4  10      119.87      124.31      5.22 o
   0   4  10      190.31      182.69      7.94 o
   1   4  10        2.24        4.59      2.30 o
   2   4  10       29.16       23.07      4.85 o
   3   4  10        1.94        1.47      3.56 o
 -12   5  10       15.20       12.56      2.54 o
 -11   5  10      174.03      168.89      5.57 o
 -10   5  10      116.63      133.55      4.88 o
  -9   5  10      261.18      247.65      6.86 o
  -8   5  10      384.78      294.28      7.21 o
  -7   5  10        3.27        3.43      1.45 o
  -6   5  10      203.32      203.99      4.47 o
  -5   5  10      239.67      257.99      5.13 o
  -4   5  10       10.90        4.67      1.54 o
  -3   5  10      107.34      130.98      3.86 o
  -2   5  10      392.35      320.96      7.46 o
  -1   5  10      145.65      168.41      6.08 o
   0   5  10       16.36       19.31      2.79 o
   1   5  10      152.24      177.68      6.53 o
   2   5  10      106.78      119.56      6.74 o
 -12   6  10        3.06        2.03      2.52 o
 -11   6  10       72.54       57.09      4.35 o
 -10   6  10        8.61        8.28      3.31 o
  -9   6  10      275.21      254.59      6.83 o
  -8   6  10       61.98       53.49      5.18 o
  -7   6  10      302.24      326.52      7.75 o
  -6   6  10       87.11       85.15      3.57 o
  -5   6  10      163.10      152.88      3.74 o
  -4   6  10      367.48      404.10      8.07 o
  -3   6  10      575.44      525.34      9.96 o
  -2   6  10      162.59      172.73      5.01 o
  -1   6  10      145.42      168.75      6.08 o
   0   6  10       23.68       23.15      2.83 o
   1   6  10        5.04        5.01      2.97 o
   2   6  10      115.70      115.66      8.73 o
 -11   7  10       98.45      115.02      6.03 o
 -10   7  10      148.67      124.80      5.59 o
  -9   7  10       15.81       12.66      2.30 o
  -8   7  10       10.53       11.73      2.21 o
  -7   7  10        5.03        2.71      1.91 o
  -6   7  10       12.37       15.20      2.12 o
  -5   7  10      110.92      109.39      3.61 o
  -4   7  10      182.75      216.79      5.36 o
  -3   7  10       17.54        9.96      2.94 o
  -2   7  10        1.61        4.81      1.85 o
  -1   7  10       26.54       44.30      2.89 o
   0   7  10        1.04       -3.09      3.88 o
   1   7  10       65.74       63.29      5.47 o
   2   7  10        9.06       10.02      3.43 o
 -11   8  10       73.22       92.39      5.46 o
 -10   8  10        0.30       -2.11      2.11 o
  -9   8  10       31.68       35.13      3.55 o
  -8   8  10      398.94      404.27      9.35 o
  -7   8  10       19.31       29.62      3.51 o
  -6   8  10        2.26        0.70      1.71 o
  -5   8  10      106.80      119.12      3.87 o
  -4   8  10       39.81       31.67      5.79 o
  -3   8  10        9.94       20.48      2.23 o
  -2   8  10       51.21       48.25      4.06 o
  -1   8  10        0.03        2.64      1.80 o
   0   8  10       20.26       14.30      5.98 o
   1   8  10       32.78       32.94      4.11 o
 -10   9  10        0.14       -1.82      2.22 o
  -9   9  10      294.50      284.15     12.25 o
  -8   9  10      462.20      417.53     10.92 o
  -7   9  10      322.98      325.14     10.91 o
  -6   9  10       16.58        9.59      2.38 o
  -5   9  10       91.19      118.79      6.28 o
  -4   9  10        1.32        1.34      2.17 o
  -3   9  10       57.29       46.74      3.54 o
  -2   9  10      368.35      414.05      9.35 o
  -1   9  10      529.72      538.94     12.91 o
   0   9  10      131.92      138.60      6.81 o
   1   9  10        3.36        4.57      3.56 o
 -10  10  10        0.11        0.73      2.47 o
  -9  10  10        0.02        0.07      2.38 o
  -8  10  10      167.84      166.11      6.34 o
  -7  10  10      224.00      228.81      9.05 o
  -6  10  10       27.50       29.86      3.70 o
  -5  10  10        7.13       14.10      5.33 o
  -4  10  10       27.42       34.16      4.22 o
  -3  10  10        3.24        4.50      2.37 o
  -2  10  10       12.00        7.72      3.08 o
  -1  10  10        3.98       -1.00      2.85 o
   0  10  10        3.27        3.39      4.04 o
  -9  11  10       55.14       48.69      4.21 o
  -8  11  10        2.45        1.06      2.36 o
  -7  11  10        3.76        5.02      2.47 o
  -6  11  10        1.34        3.18      2.36 o
  -5  11  10        0.02       -0.75      5.17 o
  -4  11  10       19.65        7.92      2.97 o
  -3  11  10       14.24       16.35      3.66 o
  -2  11  10        2.59        4.66      3.08 o
  -1  11  10        4.46        1.02      2.94 o
   0  11  10       10.75       20.36      5.49 o
  -8  12  10       43.97       63.05      5.95 o
  -7  12  10       47.60       49.76      4.16 o
  -6  12  10       16.12       23.58     10.02 o
  -5  12  10       16.26       26.44      3.87 o
  -4  12  10        1.14        4.52      2.97 o
  -3  12  10       66.37       88.64     10.83 o
  -2  12  10      192.06      251.67     10.05 o
  -6  13  10        0.84        6.30      3.20 o
  -5  13  10       17.61       20.57      6.30 o
  -4  13  10        7.51        4.86      3.08 o
  -3  13  10       31.32       35.92      4.57 o
 -12   1  11        0.03       -0.54      1.80 o
 -11   1  11       46.68       34.24      2.44 o
 -10   1  11       24.25       21.29      2.13 o
  -9   1  11       38.16       48.02      2.48 o
  -8   1  11       42.64       36.54      1.99 o
  -7   1  11        1.11        0.53      1.16 o
  -6   1  11       48.09       50.54      2.16 o
  -5   1  11        6.37        8.92      1.78 o
  -4   1  11        2.29        3.92      1.89 o
  -3   1  11        0.10        4.97      2.22 o
  -2   1  11       39.17       48.32      4.45 o
  -1   1  11       98.06       78.88      6.46 o
   0   1  11       11.36        8.52      3.08 o
   1   1  11       13.53        9.53      3.20 o
   2   1  11        8.84       11.34      4.04 o
 -12   2  11        8.60        3.00      1.95 o
 -11   2  11       73.23       89.18      3.90 o
 -10   2  11      625.95      667.02     11.13 o
  -9   2  11      155.82      140.63      3.75 o
  -8   2  11        4.19        1.98      1.26 o
  -7   2  11      134.31      129.10      3.40 o
  -6   2  11       52.62       55.91      2.29 o
  -5   2  11      997.89     1007.60     14.01 o
  -4   2  11     1026.79     1043.59     17.61 o
  -3   2  11      487.57      487.68     12.96 o
  -2   2  11       73.39       79.41      4.66 o
  -1   2  11        8.84        7.27      2.97 o
   0   2  11        0.92        0.44      4.04 o
   1   2  11      237.41      241.32     17.45 o
   2   2  11      138.60      142.43      8.08 o
 -12   3  11      123.67      127.05      4.77 o
 -11   3  11       76.52       68.96      3.63 o
 -10   3  11       26.02       27.55      2.54 o
  -9   3  11        0.06       -0.07      1.43 o
  -8   3  11        7.93        7.85      1.57 o
  -7   3  11        6.16        5.00      1.39 o
  -6   3  11      128.48      135.01      3.21 o
  -5   3  11      225.51      209.64      4.57 o
  -4   3  11      120.86      110.50      4.03 o
  -3   3  11       24.99       32.73      3.23 o
  -2   3  11        3.33       -2.03      2.42 o
  -1   3  11      271.46      273.26     10.17 o
   0   3  11       66.60       43.57      6.14 o
   1   3  11        9.96       13.41      3.43 o
   2   3  11       45.58       45.75      5.01 o
 -12   4  11       56.52       49.42      3.26 o
 -11   4  11       16.64       11.03      2.42 o
 -10   4  11        3.32        3.84      2.05 o
  -9   4  11        0.51        3.24      2.51 o
  -8   4  11      105.96      120.65      3.39 o
  -7   4  11      119.77      103.76      4.87 o
  -6   4  11        1.45       -0.69      1.19 o
  -5   4  11      226.44      253.27      6.45 o
  -4   4  11       50.36       38.30      2.77 o
  -3   4  11        0.57        1.40      2.05 o
  -2   4  11       67.15       51.39      5.71 o
  -1   4  11       17.80       19.10      3.54 o
   0   4  11       11.57       11.66      3.31 o
   1   4  11       64.57       50.50      5.01 o
 -12   5  11       52.61       60.04      4.63 o
 -11   5  11       60.20       49.23      4.16 o
 -10   5  11        0.49        0.73      2.30 o
  -9   5  11      264.14      243.90      8.71 o
  -8   5  11      318.43      280.14      7.23 o
  -7   5  11       11.44        8.64      1.71 o
  -6   5  11       49.64       44.32      2.39 o
  -5   5  11       61.55       68.64      3.86 o
  -4   5  11       22.41       21.05      2.27 o
  -3   5  11        5.50        5.78      1.85 o
  -2   5  11       38.03       29.04      3.23 o
  -1   5  11        0.01       -2.39      2.39 o
   0   5  11       70.98       75.28      5.82 o
   1   5  11        6.81        8.54      3.31 o
 -11   6  11       59.23       56.38      4.28 o
 -10   6  11      287.31      259.45      8.15 o
  -9   6  11      129.91      133.23      5.53 o
  -8   6  11       40.39       31.09      3.16 o
  -7   6  11        4.93        6.74      3.29 o
  -6   6  11      318.79      352.54      9.10 o
  -5   6  11      100.12      130.05      4.88 o
  -4   6  11       39.83       25.11      2.80 o
  -3   6  11      126.99      129.51      4.99 o
  -2   6  11      466.92      463.84     14.50 o
  -1   6  11      133.62      113.93      6.26 o
   0   6  11       48.61       51.92      5.03 o
   1   6  11        0.08        3.88      2.97 o
 -11   7  11        0.10       -0.04      2.41 o
 -10   7  11        2.95        0.11      2.43 o
  -9   7  11      175.04      175.78      6.62 o
  -8   7  11       14.66       10.19      2.60 o
  -7   7  11      117.55      112.24      6.53 o
  -6   7  11       51.76       64.96      3.93 o
  -5   7  11        0.03       -2.29      2.29 o
  -4   7  11      107.34      134.03      5.13 o
  -3   7  11       42.89       32.47      3.04 o
  -2   7  11       25.38       26.78      3.77 o
  -1   7  11       56.85       63.08      5.24 o
   0   7  11        6.23       -0.23      2.85 o
 -10   8  11      244.50      254.08      8.27 o
  -9   8  11      272.67      260.84      9.06 o
  -8   8  11       44.90       33.31      3.40 o
  -7   8  11       34.66       40.71      6.01 o
  -6   8  11      238.32      233.56     13.09 o
  -5   8  11       47.63       54.52      5.33 o
  -4   8  11      148.99      174.10     10.83 o
  -3   8  11      125.89      120.79      7.06 o
  -2   8  11        7.71        7.86      2.94 o
  -1   8  11       12.39       17.62      3.66 o
   0   8  11       41.94       30.05      4.19 o
 -10   9  11        1.45       -0.50      2.41 o
  -9   9  11        5.52        4.65      2.64 o
  -8   9  11       22.78       25.54      6.93 o
  -7   9  11      145.06      152.32      5.74 o
  -6   9  11        0.44        4.94      2.85 o
  -5   9  11        0.77       -2.62      2.62 o
  -4   9  11        2.50       -0.56      2.48 o
  -3   9  11       88.82      127.30      6.72 o
  -2   9  11       27.07       28.10      4.04 o
  -1   9  11       30.80       26.14      6.63 o
  -9  10  11       20.97       25.29      5.05 o
  -8  10  11       30.18       29.53      3.47 o
  -7  10  11       93.78      102.02      5.12 o
  -6  10  11       16.71       20.48      3.77 o
  -5  10  11       92.38       81.67      6.03 o
  -4  10  11       13.58       20.20      3.72 o
  -3  10  11        4.79       11.80      4.36 o
  -2  10  11       81.95       91.67      6.35 o
  -1  10  11       77.07      105.04     10.67 o
  -8  11  11       43.92       50.46      4.15 o
  -7  11  11       19.18       23.12      3.99 o
  -6  11  11        0.78        5.66      4.20 o
  -5  11  11        4.38       15.99      3.54 o
  -4  11  11        7.63        4.62      3.08 o
  -3  11  11       75.48       60.24      5.49 o
  -6  12  11      102.50      102.42      6.95 o
  -5  12  11       89.42       85.13      8.89 o
 -12   0  12        0.03       12.45      2.80 o
 -11   0  12      175.88      169.07      7.69 o
 -10   0  12        2.57        1.63      2.22 o
  -9   0  12      148.81      246.70     10.46 o
  -8   0  12      290.26      286.63     11.11 o
  -7   0  12        7.88        5.89      1.97 o
  -6   0  12      435.27      431.14     12.74 o
  -5   0  12       46.59       38.14      5.82 o
  -4   0  12      111.56       85.97      8.08 o
  -3   0  12      407.67      438.27     19.72 o
  -2   0  12       40.78       47.83      6.79 o
  -1   0  12      164.24      163.22     10.99 o
   0   0  12        3.04       18.10      5.49 o
 -12   1  12        9.76       12.13      2.26 o
 -11   1  12       35.56       39.99      2.58 o
 -10   1  12       32.04       45.90      2.61 o
  -9   1  12      298.67      278.46      5.65 o
  -8   1  12       88.93       74.10      4.81 o
  -7   1  12       43.48       41.34      2.71 o
  -6   1  12       64.04       70.46      2.90 o
  -5   1  12        7.62        7.68      2.85 o
  -4   1  12      135.12      138.55      6.63 o
  -3   1  12      140.67      140.70      6.86 o
  -2   1  12        1.40       -0.03      8.89 o
  -1   1  12       86.76       84.65     12.28 o
   0   1  12       15.45        8.33      3.31 o
 -12   2  12        9.08        2.57      2.01 o
 -11   2  12       40.90       39.44      2.91 o
 -10   2  12       10.70        9.87      1.83 o
  -9   2  12      111.53       90.73      3.43 o
  -8   2  12        7.72        7.65      1.75 o
  -7   2  12       13.07       16.19      1.89 o
  -6   2  12       62.56       62.38      3.20 o
  -5   2  12      114.65      113.35      5.93 o
  -4   2  12        6.98        9.05      2.97 o
  -3   2  12       84.74       64.47      7.92 o
  -2   2  12       24.13       28.20      4.09 o
  -1   2  12       15.81       20.61      3.66 o
   0   2  12        0.95       -1.99      4.52 o
 -11   3  12        0.00       -1.73      1.73 o
 -10   3  12        0.27       -0.49      1.75 o
  -9   3  12       30.44       33.90      2.47 o
  -8   3  12        2.85        4.45      1.64 o
  -7   3  12       93.92       96.34      3.46 o
  -6   3  12        0.01       30.06      5.82 o
  -5   3  12       12.72       14.43      2.39 o
  -4   3  12       49.02       46.64      4.45 o
  -3   3  12      123.21      132.53      6.72 o
  -2   3  12        8.82       20.03      3.72 o
  -1   3  12       67.50       63.58      8.56 o
   0   3  12        5.34        3.97      3.08 o
 -11   4  12       16.02       18.85      2.74 o
 -10   4  12        1.72        1.51      2.22 o
  -9   4  12        9.74        8.74      2.22 o
  -8   4  12       28.54       32.55      2.70 o
  -7   4  12        0.17        0.83      1.50 o
  -6   4  12        0.86        0.59      1.89 o
  -5   4  12      173.96      159.91      5.70 o
  -4   4  12      135.40      166.28      7.53 o
  -3   4  12        0.01        2.59      2.62 o
  -2   4  12       47.37       59.91      5.14 o
  -1   4  12      187.52      197.52      8.68 o
   0   4  12        4.47        3.66      3.08 o
 -11   5  12      101.01       98.83      5.64 o
 -10   5  12      340.25      306.11      7.75 o
  -9   5  12      216.63      236.47      6.37 o
  -8   5  12      343.11      355.32      8.14 o
  -7   5  12      135.33      122.27      4.95 o
  -6   5  12        3.17        3.02      2.05 o
  -5   5  12      383.76      412.48     10.48 o
  -4   5  12      568.12      571.15     17.12 o
  -3   5  12      146.09      122.68      6.49 o
  -2   5  12        3.94        0.32      2.74 o
  -1   5  12        3.95        0.00      2.74 o
   0   5  12       13.83       12.26      3.54 o
 -11   6  12       11.95       22.66      3.50 o
 -10   6  12        3.17       -2.73      3.32 o
  -9   6  12        9.82       19.37      2.92 o
  -8   6  12      138.23      139.33      5.59 o
  -7   6  12       40.19       42.17      6.79 o
  -6   6  12        0.17        8.80      2.94 o
  -5   6  12        3.08        3.73      3.16 o
  -4   6  12        1.96        1.19      2.71 o
  -3   6  12        8.17       16.22      3.34 o
  -2   6  12      100.74       97.39     12.93 o
  -1   6  12       69.25       74.84      9.37 o
 -10   7  12      135.06      151.33      8.44 o
  -9   7  12       35.58       36.39      3.55 o
  -8   7  12       27.98       27.78      3.96 o
  -7   7  12      139.06      134.63      6.95 o
  -6   7  12       48.16       51.35      4.88 o
  -5   7  12       22.15       22.94      3.72 o
  -4   7  12       48.64       56.57      3.96 o
  -3   7  12        4.58       15.59      3.49 o
  -2   7  12       28.29       46.29      4.78 o
  -1   7  12       76.23       66.24      5.80 o
  -9   8  12       44.82       50.69      4.22 o
  -8   8  12       40.27       51.57      3.94 o
  -7   8  12        0.65       -2.42      2.51 o
  -6   8  12        8.18       14.95      3.18 o
  -5   8  12       59.34       56.47      5.11 o
  -4   8  12       16.19       16.64      4.20 o
  -3   8  12       86.67      124.11     10.02 o
  -2   8  12      129.45      128.11      7.07 o
  -9   9  12       16.52       64.64      8.40 o
  -8   9  12       11.92       10.11      3.54 o
  -7   9  12      154.98      159.58     11.47 o
  -6   9  12       99.31      125.36      6.84 o
  -5   9  12       41.87       25.51      4.09 o
  -4   9  12       25.34       20.80      5.82 o
  -3   9  12       73.06       90.50      9.70 o
  -7  10  12       11.45       11.53      3.54 o
  -6  10  12        9.70       -0.35      4.69 o
  -5  10  12       77.69       78.35      6.16 o
  -4  10  12       52.31       44.87      4.88 o
 -11   1  13       33.05       27.44      2.45 o
 -10   1  13        5.53        9.45      1.86 o
  -9   1  13       14.17       17.03      1.93 o
  -8   1  13       99.49      104.78      3.66 o
  -7   1  13       10.31        8.57      3.01 o
  -6   1  13        8.59        9.25      3.23 o
  -5   1  13       72.18       53.72      4.91 o
  -4   1  13       43.38       49.14      4.80 o
  -3   1  13       13.97       14.63      3.31 o
  -2   1  13       96.86      125.59      7.08 o
  -1   1  13        1.30        3.72      2.97 o
 -11   2  13        3.78        1.27      1.81 o
 -10   2  13       43.33       50.29      3.67 o
  -9   2  13       33.41       39.97      3.38 o
  -8   2  13       51.60       41.90      2.67 o
  -7   2  13        1.86        1.95      2.04 o
  -6   2  13       19.79       18.41      6.46 o
  -5   2  13       36.31       35.55      4.32 o
  -4   2  13        1.48        1.02      2.85 o
  -3   2  13        8.68       -0.38      4.20 o
  -2   2  13       14.61       20.69      5.98 o
 -11   3  13        0.58        0.72      2.09 o
 -10   3  13        3.24        4.00      2.14 o
  -9   3  13      250.63      252.72      6.70 o
  -8   3  13      359.60      343.09      7.11 o
  -7   3  13      158.97      170.31      6.02 o
  -6   3  13       14.42       17.59      3.41 o
  -5   3  13       31.10       37.26      4.34 o
  -4   3  13        0.38        0.32      2.74 o
  -3   3  13       40.82       44.82      4.78 o
  -2   3  13      208.65      223.86      9.59 o
 -10   4  13       16.29       17.25      2.61 o
  -9   4  13       81.92       82.56      4.01 o
  -8   4  13       16.71       10.48      3.99 o
  -7   4  13       21.10       21.67      2.83 o
  -6   4  13      113.19      135.31      7.44 o
  -5   4  13       11.99       10.97      3.18 o
  -4   4  13       31.60       48.06      5.01 o
  -3   4  13       41.21       35.06      4.45 o
  -2   4  13       19.19       19.89      3.89 o
 -10   5  13        0.17       -2.07      2.07 o
  -9   5  13       22.04       21.70      2.65 o
  -8   5  13        0.03       -2.71      2.71 o
  -7   5  13       17.31       26.35     11.80 o
  -6   5  13       65.94       68.08      4.30 o
  -5   5  13       38.06       42.41      8.24 o
  -4   5  13        0.36       -2.48      2.48 o
  -3   5  13        0.71       -0.48      2.56 o
  -2   5  13        0.09       -1.45      2.74 o
  -9   6  13        4.02        3.01      2.06 o
  -8   6  13      208.02      231.95     17.29 o
  -7   6  13      126.93      135.05      7.04 o
  -6   6  13      233.17      209.06      8.60 o
  -5   6  13      118.43      107.63     10.34 o
  -4   6  13       62.69       72.38     11.64 o
  -3   6  13        0.01       -0.06      2.85 o
  -9   7  13      159.15      167.04      6.45 o
  -8   7  13       54.52       58.81      5.49 o
  -7   7  13      119.95      128.62      6.90 o
  -6   7  13      144.01      155.27      8.24 o
  -5   7  13       64.19       72.08      8.73 o
  -4   7  13       11.29        5.82      4.85 o
  -7   8  13        1.99        1.67      3.56 o
  -6   8  13       51.06       53.63      5.20 o
  -5   8  13       98.01      102.78     10.34 o
  -9   0  14        8.21        5.08      2.41 o
  -8   0  14        2.02        0.65      4.20 o
  -7   0  14      121.97      177.44     11.64 o
  -6   0  14       98.92       85.65      9.05 o
  -5   0  14       57.29       52.04      7.43 o
  -4   0  14       50.09       38.78      6.46 o
  -9   1  14      217.20      223.38      5.53 o
  -8   1  14       47.07       60.99      6.30 o
  -7   1  14       63.94       70.19      5.70 o
  -6   1  14       57.35       68.46      7.76 o
  -5   1  14        2.56        1.90      2.85 o
  -4   1  14       33.19       31.39      4.45 o
  -9   2  14        1.14        3.85      2.17 o
  -8   2  14        1.50        7.09      3.08 o
  -7   2  14       10.72       11.55      3.54 o
  -6   2  14        0.24        2.51      3.07 o
  -5   2  14        8.56        1.87      2.85 o
  -4   2  14        0.48        1.13      2.74 o
  -9   3  14       46.60       46.44      8.08 o
  -8   3  14        4.88        2.61      2.75 o
  -7   3  14       75.03       70.79      5.82 o
  -6   3  14      154.40      158.95      7.63 o
  -5   3  14       58.78       56.23      8.40 o
  -4   3  14        3.01       -1.19      2.94 o
  -8   4  14       24.55       20.53      3.77 o
  -7   4  14       61.25       65.45      7.92 o
  -6   4  14       10.17       12.27      3.49 o
  -5   4  14        0.77        0.93      2.85 o
  -7   5  14       10.94       10.34      5.17 o
  -6   5  14        0.89       13.57      5.49 o
 
